# Supplementary material for: (5-Bromo-2-hy­droxy­phen­yl)(4-propyl­cyclo­hex­yl)methanone
Source: Acta Crystallogr Sect E Struct Rep Online. 2012 Mar 24;68(Pt 4):o1181. doi: 10.1107/S1600536812011634 (PMC3344119; doi:10.1107/S1600536812011634)
Supplement: Supplementary file 1 [file e-68-o1181-sup1.cif]

##############################################################################
#                                                                            #
# This CIF contains the data in a paper accepted for publication in          #
# Acta Crystallographica Section E. It conforms to the requirements of       #
# Notes for Authors for Acta Crystallographica Section E, and has been       #
# peer reviewed under the auspices of the IUCr Commission on Journals.       #
#                                                                            #
# Full details of the Crystallographic Information File format               #
# are given in the paper "The Crystallographic Information File (CIF):       #
# a New Standard Archive File for Crystallography" by S. R. Hall, F. H.      #
# Allen and I. D. Brown [Acta Cryst. (1991), A47, 655-685].                  #
#                                                                            #
# The current version of the core CIF dictionary is obtainable from          #
# ftp://ftp.iucr.org/pub/cif_core.dic.                                       #
#                                                                            #
# Software is freely available for graphical display of the structure(s)     #
# in this CIF. For information consult the CIF software page                 #
# http://www.iucr.org/resources/cif/software.                                #
#                                                                            #
# This file may be used for bona fide research purposes within the           #
# scientific community so long as proper attribution is given to the journal # 
# article from which it was obtained.                                        #
#                                                                            #
##############################################################################
data_I
_audit_creation_method     SHELXL-97
_chemical_name_systematic
;
(5-Bromo-2-hydroxyphenyl)(4-propylcyclohexyl)methanone
;
_chemical_name_common     ?
_chemical_formula_moiety     'C16 H21 Br O2'
_chemical_formula_sum     'C16 H21 Br O2'
_chemical_formula_iupac     'C16 H21 Br O2'
_chemical_formula_weight     325.24
_chemical_melting_point     ?
_symmetry_cell_setting     monoclinic
_symmetry_space_group_name_H-M     'P 21/c'
_symmetry_space_group_name_Hall     '-P 2ybc'
loop_
    _symmetry_equiv_pos_as_xyz
    'x, y, z'
    '-x, y+1/2, -z+1/2'
    '-x, -y, -z'
    'x, -y-1/2, z-1/2'
_cell_length_a     14.5826(12)
_cell_length_b     8.5467(8)
_cell_length_c     12.6369(10)
_cell_angle_alpha     90.00
_cell_angle_beta     113.037(5)
_cell_angle_gamma     90.00
_cell_volume     1449.4(2)
_cell_formula_units_Z     4
_cell_measurement_reflns_used     5072
_cell_measurement_theta_min     1.8
_cell_measurement_theta_max     27.9
_cell_measurement_temperature     113(2)
_exptl_crystal_description     Prism
_exptl_crystal_colour     Colourless
_exptl_crystal_size_max     0.20
_exptl_crystal_size_mid     0.18
_exptl_crystal_size_min     0.12
_exptl_crystal_density_diffrn     1.490
_exptl_crystal_density_meas     ?
_exptl_crystal_density_method     'not measured'
_exptl_crystal_F_000     672
_exptl_absorpt_coefficient_mu     2.832
_exptl_absorpt_correction_type     multi-scan
_exptl_absorpt_process_details
                             '(<i>CrystalClear-SM Expert</i>; Rigaku/MSC, 2009)'
_exptl_absorpt_correction_T_min     0.6012
_exptl_absorpt_correction_T_max     0.7274
_exptl_special_details
;
;
_diffrn_ambient_temperature     113(2)
_diffrn_radiation_type     MoK\a
_diffrn_radiation_wavelength     0.71073
_diffrn_radiation_source     'rotating anode'
_diffrn_radiation_monochromator     multilayer
_diffrn_measurement_device_type     'Rigaku Saturn 724 CCD area-detector'
_diffrn_measurement_method     '\w and \f scans'
_diffrn_detector_area_resol_mean     14.22
_diffrn_reflns_number     17988
_diffrn_reflns_av_R_equivalents     0.0353
_diffrn_reflns_av_sigmaI/netI     0.0307
_diffrn_reflns_theta_min     2.83
_diffrn_reflns_theta_max     27.87
_diffrn_reflns_theta_full     27.87
_diffrn_measured_fraction_theta_max     0.997
_diffrn_measured_fraction_theta_full     0.997
_diffrn_reflns_limit_h_min     -19
_diffrn_reflns_limit_h_max     19
_diffrn_reflns_limit_k_min     -11
_diffrn_reflns_limit_k_max     11
_diffrn_reflns_limit_l_min     -16
_diffrn_reflns_limit_l_max     16
_diffrn_standards_number     0
_diffrn_standards_interval_count     0
_diffrn_standards_interval_time     0
_diffrn_standards_decay_%     0
_refine_special_details
;
Refinement of <i>F</i>^2^ against ALL reflections. The weighted <i>R</i>-factor
<i>wR</i> and goodness of fit <i>S</i> are based on <i>F</i>^2^, conventional
<i>R</i>-factors <i>R</i> are based on <i>F</i>, with <i>F</i> set to zero for
negative <i>F</i>^2^. The threshold expression of <i>F</i>^2^ >
\s(<i>F</i>^2^) is used only for calculating <i>R</i>-factors(gt) <i>etc</i>.
and is not relevant to the choice of reflections for refinement.
<i>R</i>-factors based on <i>F</i>^2^ are statistically about twice as large
as those based on <i>F</i>, and <i>R</i>- factors based on ALL data will be
even larger.
;
_reflns_number_total     3441
_reflns_number_gt     3069
_reflns_threshold_expression     I>2sigma(I)
_refine_ls_structure_factor_coef     Fsqd
_refine_ls_matrix_type     full
_refine_ls_R_factor_all     0.0329
_refine_ls_R_factor_gt     0.0284
_refine_ls_wR_factor_gt     0.0604
_refine_ls_wR_factor_ref     0.0622
_refine_ls_goodness_of_fit_ref     1.036
_refine_ls_restrained_S_all     1.036
_refine_ls_number_reflns     3441
_refine_ls_number_parameters     177
_refine_ls_number_restraints     0
_refine_ls_hydrogen_treatment     mixed
_refine_ls_weighting_scheme     calc
_refine_ls_weighting_details
         'calc w=1/[\s^2^(Fo^2^)+(0.0334P)^2^+0.0947P] where P=(Fo^2^+2Fc^2^)/3'
_atom_sites_solution_hydrogens     geom
_atom_sites_solution_primary     direct
_atom_sites_solution_secondary     difmap
_refine_ls_shift/su_max     0.002
_refine_ls_shift/su_mean     0.000
_refine_diff_density_max     0.805
_refine_diff_density_min     -0.340
_refine_ls_extinction_method     none
_refine_ls_extinction_coef     ?
loop_
    _atom_type_symbol
    _atom_type_description
    _atom_type_scat_dispersion_real
    _atom_type_scat_dispersion_imag
    _atom_type_scat_source
    'C' 'C' 0.0033 0.0016
                         'International Tables Vol C Tables 4.2.6.8 and 6.1.1.4'
    'H' 'H' 0.0000 0.0000
                         'International Tables Vol C Tables 4.2.6.8 and 6.1.1.4'
    'O' 'O' 0.0106 0.0060
                         'International Tables Vol C Tables 4.2.6.8 and 6.1.1.4'
    'Br' 'Br' -0.2901 2.4595
                         'International Tables Vol C Tables 4.2.6.8 and 6.1.1.4'
_computing_data_collection
                              '<i>CrystalClear-SM Expert</i> (Rigaku/MSC, 2009)'
_computing_cell_refinement
                              '<i>CrystalClear-SM Expert</i> (Rigaku/MSC, 2009)'
_computing_data_reduction     '<i>CrystalClear-SM Expert</i> (Rigaku/MSC, 2009)'
_computing_structure_solution     'SHELXS97 (Sheldrick, 2008)'
_computing_structure_refinement     'SHELXL97 (Sheldrick, 2008)'
_computing_molecular_graphics     'SHELXTL (Sheldrick, 2008)'
_computing_publication_material     'SHELXTL (Sheldrick, 2008)'
loop_
    _atom_site_type_symbol
    _atom_site_label
    _atom_site_fract_x
    _atom_site_fract_y
    _atom_site_fract_z
    _atom_site_U_iso_or_equiv
    _atom_site_adp_type
    _atom_site_calc_flag
    _atom_site_refinement_flags
    _atom_site_occupancy
    _atom_site_symmetry_multiplicity
    _atom_site_disorder_assembly
    _atom_site_disorder_group
    Br Br1 1.101943(12) 0.65152(2) 0.057741(15) 0.02149(7) Uani d . 1 1 . .
    O O1 0.80421(9) 1.03963(14) -0.31892(10) 0.0200(3) Uani d . 1 1 . .
    H H1 0.759(2) 1.066(3) -0.301(2) 0.058(8) Uiso d . 1 1 . .
    O O2 0.69906(9) 1.05226(14) -0.19829(10) 0.0202(3) Uani d . 1 1 . .
    C C1 0.92537(13) 0.83440(18) -0.04336(14) 0.0169(3) Uani d . 1 1 . .
    H H1A 0.9181 0.8160 0.0271 0.020 Uiso calc R 1 1 . .
    C C2 1.00541(12) 0.77214(19) -0.06037(14) 0.0174(3) Uani d . 1 1 . .
    C C3 1.01921(13) 0.8002(2) -0.16215(15) 0.0197(4) Uani d . 1 1 . .
    H H3 1.0747 0.7565 -0.1733 0.024 Uiso calc R 1 1 . .
    C C4 0.95127(13) 0.8920(2) -0.24620(15) 0.0193(4) Uani d . 1 1 . .
    H H4 0.9610 0.9135 -0.3148 0.023 Uiso calc R 1 1 . .
    C C5 0.86871(13) 0.95348(19) -0.23174(14) 0.0170(3) Uani d . 1 1 . .
    C C6 0.85425(12) 0.92496(19) -0.12913(14) 0.0153(3) Uani d . 1 1 . .
    C C7 0.76554(12) 0.99105(19) -0.11519(14) 0.0157(3) Uani d . 1 1 . .
    C C8 0.75600(12) 0.98403(19) -0.00005(13) 0.0153(3) Uani d . 1 1 . .
    H H8 0.8240 0.9946 0.0623 0.018 Uiso calc R 1 1 . .
    C C9 0.69103(13) 1.11868(19) 0.01104(14) 0.0174(4) Uani d . 1 1 . .
    H H9A 0.7221 1.2196 0.0053 0.021 Uiso calc R 1 1 . .
    H H9B 0.6247 1.1133 -0.0530 0.021 Uiso calc R 1 1 . .
    C C10 0.67844(13) 1.11146(19) 0.12561(14) 0.0169(4) Uani d . 1 1 . .
    H H10A 0.7440 1.1282 0.1893 0.020 Uiso calc R 1 1 . .
    H H10B 0.6335 1.1968 0.1283 0.020 Uiso calc R 1 1 . .
    C C11 0.63570(12) 0.95477(18) 0.14288(13) 0.0154(3) Uani d . 1 1 . .
    H H11 0.5675 0.9435 0.0812 0.018 Uiso calc R 1 1 . .
    C C12 0.70000(13) 0.82152(19) 0.12971(14) 0.0174(4) Uani d . 1 1 . .
    H H12A 0.6697 0.7205 0.1368 0.021 Uiso calc R 1 1 . .
    H H12B 0.7668 0.8276 0.1928 0.021 Uiso calc R 1 1 . .
    C C13 0.71144(13) 0.82583(19) 0.01480(14) 0.0164(3) Uani d . 1 1 . .
    H H13A 0.6456 0.8109 -0.0487 0.020 Uiso calc R 1 1 . .
    H H13B 0.7556 0.7396 0.0116 0.020 Uiso calc R 1 1 . .
    C C14 0.62659(13) 0.9434(2) 0.25955(14) 0.0183(4) Uani d . 1 1 . .
    H H14A 0.5998 0.8389 0.2656 0.022 Uiso calc R 1 1 . .
    H H14B 0.6942 0.9509 0.3211 0.022 Uiso calc R 1 1 . .
    C C15 0.56089(13) 1.0669(2) 0.28140(15) 0.0202(4) Uani d . 1 1 . .
    H H15A 0.4955 1.0692 0.2156 0.024 Uiso calc R 1 1 . .
    H H15B 0.5923 1.1709 0.2869 0.024 Uiso calc R 1 1 . .
    C C16 0.54478(14) 1.0347(2) 0.39195(15) 0.0247(4) Uani d . 1 1 . .
    H H16A 0.5087 0.9359 0.3843 0.037 Uiso calc R 1 1 . .
    H H16B 0.5059 1.1201 0.4056 0.037 Uiso calc R 1 1 . .
    H H16C 0.6095 1.0276 0.4568 0.037 Uiso calc R 1 1 . .
loop_
    _atom_site_aniso_label
    _atom_site_aniso_U_11
    _atom_site_aniso_U_22
    _atom_site_aniso_U_33
    _atom_site_aniso_U_12
    _atom_site_aniso_U_13
    _atom_site_aniso_U_23
    Br1 0.01672(10) 0.02144(10) 0.02637(11) 0.00224(7) 0.00849(8) 0.00249(7)
    O1 0.0228(7) 0.0202(6) 0.0201(6) 0.0024(5) 0.0115(6) 0.0036(5)
    O2 0.0184(6) 0.0240(6) 0.0187(6) 0.0029(5) 0.0077(5) 0.0018(5)
    C1 0.0178(8) 0.0165(8) 0.0184(8) -0.0028(7) 0.0094(7) -0.0016(7)
    C2 0.0158(8) 0.0140(8) 0.0215(9) -0.0014(7) 0.0063(7) -0.0009(7)
    C3 0.0195(9) 0.0169(8) 0.0267(9) -0.0027(7) 0.0135(8) -0.0054(7)
    C4 0.0225(9) 0.0189(8) 0.0213(9) -0.0041(7) 0.0139(8) -0.0025(7)
    C5 0.0202(9) 0.0138(8) 0.0176(8) -0.0040(7) 0.0079(7) -0.0033(7)
    C6 0.0168(8) 0.0129(8) 0.0173(8) -0.0028(7) 0.0080(7) -0.0023(6)
    C7 0.0163(8) 0.0130(8) 0.0185(8) -0.0029(6) 0.0075(7) -0.0016(7)
    C8 0.0142(8) 0.0163(8) 0.0162(8) -0.0005(7) 0.0069(7) -0.0006(6)
    C9 0.0200(9) 0.0151(8) 0.0201(9) 0.0005(7) 0.0112(7) 0.0011(7)
    C10 0.0195(9) 0.0148(8) 0.0199(9) 0.0009(7) 0.0115(7) -0.0007(7)
    C11 0.0155(8) 0.0158(8) 0.0150(8) 0.0009(6) 0.0061(7) 0.0003(7)
    C12 0.0192(9) 0.0152(8) 0.0198(9) 0.0020(7) 0.0098(7) 0.0039(7)
    C13 0.0179(8) 0.0146(8) 0.0185(8) 0.0006(6) 0.0089(7) -0.0017(7)
    C14 0.0194(9) 0.0187(8) 0.0181(8) -0.0002(7) 0.0089(7) 0.0014(7)
    C15 0.0205(9) 0.0218(9) 0.0202(9) 0.0020(7) 0.0100(7) 0.0006(7)
    C16 0.0285(10) 0.0260(10) 0.0245(9) -0.0005(8) 0.0157(8) -0.0008(8)
_geom_special_details
;
All e.s.d.'s (except the e.s.d. in the dihedral angle between two l.s. planes)
are estimated using the full covariance matrix. The cell e.s.d.'s are taken
into account individually in the estimation of e.s.d.'s in distances, angles
and torsion angles; correlations between e.s.d.'s in cell parameters are only
used when they are defined by crystal symmetry. An approximate (isotropic)
treatment of cell e.s.d.'s is used for estimating e.s.d.'s involving l.s.
planes.
;
loop_
    _geom_bond_atom_site_label_1
    _geom_bond_atom_site_label_2
    _geom_bond_site_symmetry_2
    _geom_bond_distance
    _geom_bond_publ_flag
    Br1 C2 . 1.9046(17) ?
    O1 C5 . 1.353(2) ?
    O1 H1 . 0.81(2) ?
    O2 C7 . 1.233(2) ?
    C1 C2 . 1.374(2) ?
    C1 C6 . 1.403(2) ?
    C1 H1A . 0.9500 ?
    C2 C3 . 1.398(2) ?
    C3 C4 . 1.379(2) ?
    C3 H3 . 0.9500 ?
    C4 C5 . 1.390(2) ?
    C4 H4 . 0.9500 ?
    C5 C6 . 1.414(2) ?
    C6 C7 . 1.484(2) ?
    C7 C8 . 1.516(2) ?
    C8 C9 . 1.531(2) ?
    C8 C13 . 1.543(2) ?
    C8 H8 . 1.0000 ?
    C9 C10 . 1.530(2) ?
    C9 H9A . 0.9900 ?
    C9 H9B . 0.9900 ?
    C10 C11 . 1.528(2) ?
    C10 H10A . 0.9900 ?
    C10 H10B . 0.9900 ?
    C11 C12 . 1.525(2) ?
    C11 C14 . 1.534(2) ?
    C11 H11 . 1.0000 ?
    C12 C13 . 1.525(2) ?
    C12 H12A . 0.9900 ?
    C12 H12B . 0.9900 ?
    C13 H13A . 0.9900 ?
    C13 H13B . 0.9900 ?
    C14 C15 . 1.522(2) ?
    C14 H14A . 0.9900 ?
    C14 H14B . 0.9900 ?
    C15 C16 . 1.530(2) ?
    C15 H15A . 0.9900 ?
    C15 H15B . 0.9900 ?
    C16 H16A . 0.9800 ?
    C16 H16B . 0.9800 ?
    C16 H16C . 0.9800 ?
loop_
    _geom_angle_atom_site_label_1
    _geom_angle_atom_site_label_2
    _geom_angle_atom_site_label_3
    _geom_angle_site_symmetry_1
    _geom_angle_site_symmetry_3
    _geom_angle
    _geom_angle_publ_flag
    C5 O1 H1 . . 107.5(19) ?
    C2 C1 C6 . . 120.60(15) ?
    C2 C1 H1A . . 119.7 ?
    C6 C1 H1A . . 119.7 ?
    C1 C2 C3 . . 120.96(16) ?
    C1 C2 Br1 . . 119.98(13) ?
    C3 C2 Br1 . . 119.03(13) ?
    C4 C3 C2 . . 119.17(16) ?
    C4 C3 H3 . . 120.4 ?
    C2 C3 H3 . . 120.4 ?
    C3 C4 C5 . . 120.81(16) ?
    C3 C4 H4 . . 119.6 ?
    C5 C4 H4 . . 119.6 ?
    O1 C5 C4 . . 117.44(15) ?
    O1 C5 C6 . . 122.35(15) ?
    C4 C5 C6 . . 120.21(16) ?
    C1 C6 C5 . . 118.23(15) ?
    C1 C6 C7 . . 122.23(15) ?
    C5 C6 C7 . . 119.54(15) ?
    O2 C7 C6 . . 119.47(14) ?
    O2 C7 C8 . . 119.83(14) ?
    C6 C7 C8 . . 120.70(14) ?
    C7 C8 C9 . . 110.51(13) ?
    C7 C8 C13 . . 110.65(13) ?
    C9 C8 C13 . . 110.01(13) ?
    C7 C8 H8 . . 108.5 ?
    C9 C8 H8 . . 108.5 ?
    C13 C8 H8 . . 108.5 ?
    C10 C9 C8 . . 111.34(13) ?
    C10 C9 H9A . . 109.4 ?
    C8 C9 H9A . . 109.4 ?
    C10 C9 H9B . . 109.4 ?
    C8 C9 H9B . . 109.4 ?
    H9A C9 H9B . . 108.0 ?
    C11 C10 C9 . . 112.15(13) ?
    C11 C10 H10A . . 109.2 ?
    C9 C10 H10A . . 109.2 ?
    C11 C10 H10B . . 109.2 ?
    C9 C10 H10B . . 109.2 ?
    H10A C10 H10B . . 107.9 ?
    C12 C11 C10 . . 109.65(13) ?
    C12 C11 C14 . . 110.22(13) ?
    C10 C11 C14 . . 112.72(13) ?
    C12 C11 H11 . . 108.0 ?
    C10 C11 H11 . . 108.0 ?
    C14 C11 H11 . . 108.0 ?
    C11 C12 C13 . . 112.75(13) ?
    C11 C12 H12A . . 109.0 ?
    C13 C12 H12A . . 109.0 ?
    C11 C12 H12B . . 109.0 ?
    C13 C12 H12B . . 109.0 ?
    H12A C12 H12B . . 107.8 ?
    C12 C13 C8 . . 110.19(13) ?
    C12 C13 H13A . . 109.6 ?
    C8 C13 H13A . . 109.6 ?
    C12 C13 H13B . . 109.6 ?
    C8 C13 H13B . . 109.6 ?
    H13A C13 H13B . . 108.1 ?
    C15 C14 C11 . . 115.33(14) ?
    C15 C14 H14A . . 108.4 ?
    C11 C14 H14A . . 108.4 ?
    C15 C14 H14B . . 108.4 ?
    C11 C14 H14B . . 108.4 ?
    H14A C14 H14B . . 107.5 ?
    C14 C15 C16 . . 111.95(14) ?
    C14 C15 H15A . . 109.2 ?
    C16 C15 H15A . . 109.2 ?
    C14 C15 H15B . . 109.2 ?
    C16 C15 H15B . . 109.2 ?
    H15A C15 H15B . . 107.9 ?
    C15 C16 H16A . . 109.5 ?
    C15 C16 H16B . . 109.5 ?
    H16A C16 H16B . . 109.5 ?
    C15 C16 H16C . . 109.5 ?
    H16A C16 H16C . . 109.5 ?
    H16B C16 H16C . . 109.5 ?
loop_
    _geom_torsion_atom_site_label_1
    _geom_torsion_atom_site_label_2
    _geom_torsion_atom_site_label_3
    _geom_torsion_atom_site_label_4
    _geom_torsion_site_symmetry_1
    _geom_torsion_site_symmetry_2
    _geom_torsion_site_symmetry_3
    _geom_torsion_site_symmetry_4
    _geom_torsion
    _geom_torsion_publ_flag
    C6 C1 C2 C3 . . . . 1.4(3) ?
    C6 C1 C2 Br1 . . . . 179.29(12) ?
    C1 C2 C3 C4 . . . . 0.1(3) ?
    Br1 C2 C3 C4 . . . . -177.77(13) ?
    C2 C3 C4 C5 . . . . -1.4(3) ?
    C3 C4 C5 O1 . . . . -178.60(15) ?
    C3 C4 C5 C6 . . . . 1.2(3) ?
    C2 C1 C6 C5 . . . . -1.6(2) ?
    C2 C1 C6 C7 . . . . 178.51(15) ?
    O1 C5 C6 C1 . . . . -179.88(15) ?
    C4 C5 C6 C1 . . . . 0.3(2) ?
    O1 C5 C6 C7 . . . . 0.0(2) ?
    C4 C5 C6 C7 . . . . -179.81(15) ?
    C1 C6 C7 O2 . . . . -170.67(15) ?
    C5 C6 C7 O2 . . . . 9.5(2) ?
    C1 C6 C7 C8 . . . . 9.3(2) ?
    C5 C6 C7 C8 . . . . -170.52(15) ?
    O2 C7 C8 C9 . . . . -27.0(2) ?
    C6 C7 C8 C9 . . . . 152.95(14) ?
    O2 C7 C8 C13 . . . . 95.07(18) ?
    C6 C7 C8 C13 . . . . -84.95(18) ?
    C7 C8 C9 C10 . . . . 178.66(13) ?
    C13 C8 C9 C10 . . . . 56.18(18) ?
    C8 C9 C10 C11 . . . . -56.10(18) ?
    C9 C10 C11 C12 . . . . 54.50(18) ?
    C9 C10 C11 C14 . . . . 177.69(14) ?
    C10 C11 C12 C13 . . . . -55.68(18) ?
    C14 C11 C12 C13 . . . . 179.67(14) ?
    C11 C12 C13 C8 . . . . 57.25(18) ?
    C7 C8 C13 C12 . . . . -178.73(13) ?
    C9 C8 C13 C12 . . . . -56.33(17) ?
    C12 C11 C14 C15 . . . . -177.88(14) ?
    C10 C11 C14 C15 . . . . 59.25(19) ?
    C11 C14 C15 C16 . . . . 172.51(15) ?
loop_
    _geom_hbond_atom_site_label_D
    _geom_hbond_atom_site_label_H
    _geom_hbond_atom_site_label_A
    _geom_hbond_site_symmetry_A
    _geom_hbond_distance_DH
    _geom_hbond_distance_HA
    _geom_hbond_distance_DA
    _geom_hbond_angle_DHA
    O1 H1 O2 . 0.81(2) 1.82(2) 2.5527(16) 148(3)
    C3 H3 O1 2_744 0.95 2.59 3.483(2) 156.9
data_global
_journal_date_recd_electronic     2012-03-11
_journal_date_accepted     2012-03-17
_journal_name_full     'Acta Crystallographica, Section E'
_journal_year     2012
_journal_volume     68
_journal_issue      4
_journal_page_first     o1181
_journal_page_last     o1181
_journal_paper_category     QO
_journal_paper_doi     10.1107/S1600536812011634
_journal_coeditor_code     CV5261
_publ_contact_author_name     'Li-Hong Liu'
_publ_contact_author_address
;
Pharmacy Department of The Second Artillery General Hospital,
Beijing 100088
People's Republic of China
;
_publ_contact_author_email     lihongliu2011@yahoo.cn
_publ_contact_author_fax     '+86-10-66343114'
_publ_contact_author_phone     '+86-10-66343114'
_publ_section_title
;
(5-Bromo-2-hydroxyphenyl)(4-propylcyclohexyl)methanone
;
loop_
    _publ_author_name
    _publ_author_footnote
    _publ_author_address
    'Kang Meng' .
;
Pharmacy Department of The Second Artillery General Hospital,
Beijing 100088
People's Republic of China
;
    'Miao Cao' .
;
Pharmacy Department of The Second Artillery General Hospital,
Beijing 100088
People's Republic of China
;
    'Zhuo-Ling An' .
;
Pharmacy Department of The Second Artillery General Hospital,
Beijing 100088
People's Republic of China
;
    'Jie Zhang' .
;
Pharmacy Department of The Second Artillery General Hospital,
Beijing 100088
People's Republic of China
;
    'Li-Hong Liu' .
;
Pharmacy Department of The Second Artillery General Hospital,
Beijing 100088
People's Republic of China
;
