# Supplementary material for: (5-Bromo-2-hy­droxy­phen­yl)(4-propyl­cyclo­hex­yl)methanone
Source: Acta Crystallogr Sect E Struct Rep Online. 2012 Mar 24;68(Pt 4):o1181. doi: 10.1107/S1600536812011634 (PMC3344119; doi:10.1107/S1600536812011634)
Supplement: Supplementary file 2 [file e-68-o1181-Isup2.hkl]

# 
# h,k,l, Fc-squared, Fo-squared, sigma(Fo-squared) and status flag 
# 
data_I
_shelx_title ' m110427f1 in P2(1)/c' 
_shelx_refln_list_code          4 
_shelx_F_calc_maximum      196.02 
_exptl_crystal_F_000       672.00 
_reflns_d_resolution_high  0.7603 
 
loop_ 
 _symmetry_equiv_pos_as_xyz 
 'x, y, z' 
 '-x, y+1/2, -z+1/2' 
 '-x, -y, -z' 
 'x, -y-1/2, z-1/2' 
 
_cell_length_a    14.5826 
_cell_length_b     8.5467 
_cell_length_c    12.6369 
_cell_angle_alpha  90.000 
_cell_angle_beta  113.037 
_cell_angle_gamma  90.000 
 
_shelx_F_squared_multiplier     1.000 
 
loop_ 
 _refln_index_h 
 _refln_index_k 
 _refln_index_l 
 _refln_F_squared_calc 
 _refln_F_squared_meas 
 _refln_F_squared_sigma 
 _refln_observed_status 
   2   0   0      615.55      592.42      4.69 o 
   3   0   0     2361.87     2469.13     17.20 o 
   4   0   0     3718.03     3734.96     38.42 o 
   5   0   0    15927.92    16210.72    148.42 o 
   6   0   0     2858.05     2752.53     23.56 o 
   7   0   0       18.02       43.66      8.86 o 
   8   0   0      302.07      302.04     16.84 o 
   9   0   0     5667.59     5896.14     92.59 o 
  10   0   0     6025.08     6296.78    117.33 o 
  11   0   0     1862.96     1918.65     43.94 o 
  12   0   0      139.53      138.33     28.28 o 
  13   0   0       61.17       48.97     13.88 o 
  14   0   0      995.79     1056.21     45.17 o 
  15   0   0     3253.62     3286.66     66.70 o 
  16   0   0       18.48       22.91     12.79 o 
  17   0   0        1.97        8.84     15.09 o 
   1   1   0     1332.07     1336.98     10.34 o 
   2   1   0     5085.44     4961.66     15.47 o 
   3   1   0     6620.01     6576.49     51.43 o 
   4   1   0      746.18      730.79      5.54 o 
   5   1   0       12.33       22.07      2.92 o 
   6   1   0     2543.26     2484.15     21.98 o 
   7   1   0     2354.01     2268.95     28.74 o 
   8   1   0     4131.77     4170.49     36.40 o 
   9   1   0     1078.69     1079.33     26.36 o 
  10   1   0      849.61      867.12     20.85 o 
  11   1   0     2036.53     2101.51     33.76 o 
  12   1   0     3603.29     3757.07     64.05 o 
  13   1   0     3434.09     3583.52     45.23 o 
  14   1   0      508.77      503.03     34.34 o 
  15   1   0      122.18       99.81     17.74 o 
  16   1   0      188.07      168.72     28.94 o 
  17   1   0      598.96      569.94     38.38 o 
   0   2   0     4733.72     4737.55     27.72 o 
   1   2   0     9208.84     9388.20     75.05 o 
   2   2   0     5476.69     5497.05     80.22 o 
   3   2   0     3127.55     3218.07     16.29 o 
   4   2   0       37.92       34.79      3.65 o 
   5   2   0     2014.38     2036.19     16.01 o 
   6   2   0      204.06      170.38      9.05 o 
   7   2   0      139.15      153.67     11.21 o 
   8   2   0      143.54      152.22     24.65 o 
   9   2   0      205.58      225.71     14.68 o 
  10   2   0     2210.75     2269.14     32.18 o 
  11   2   0      573.55      555.17     22.07 o 
  12   2   0      433.51      454.43     44.86 o 
  13   2   0      127.34      134.89     15.61 o 
  14   2   0       56.10       53.98     10.95 o 
  15   2   0       12.69       19.45      8.56 o 
  16   2   0      447.95      407.72     34.06 o 
  17   2   0        5.98        4.94      7.86 o 
   1   3   0     1503.07     1439.18     12.46 o 
   2   3   0      488.26      548.71      7.62 o 
   3   3   0      467.58      499.87      7.41 o 
   4   3   0      168.96      189.04      5.55 o 
   5   3   0      211.98      239.77      6.34 o 
   6   3   0     3068.78     3161.92     27.33 o 
   7   3   0      112.38      121.85     10.73 o 
   8   3   0     1267.79     1261.52     34.10 o 
   9   3   0     4101.36     4190.93     87.70 o 
  10   3   0       27.78       26.41      6.66 o 
  11   3   0      237.95      267.08     31.81 o 
  12   3   0      207.18      234.29     27.65 o 
  13   3   0      307.50      306.66     36.28 o 
  14   3   0       91.67       79.27     15.47 o 
  15   3   0      154.85      122.63     19.98 o 
  16   3   0       47.56       41.26     11.60 o 
  17   3   0      137.48       76.54     28.99 o 
   0   4   0     3069.39     2951.10     36.00 o 
   1   4   0     2895.53     2780.15     20.52 o 
   2   4   0     1008.15     1005.77      9.90 o 
   3   4   0        5.59       10.98      2.47 o 
   4   4   0     6347.42     6526.53     42.85 o 
   5   4   0    11172.96    11685.13     88.12 o 
   6   4   0     1744.01     1655.58     21.71 o 
   7   4   0      112.79      117.87     16.60 o 
   8   4   0      125.82      153.28     18.76 o 
   9   4   0      627.94      661.94     16.57 o 
  10   4   0     2636.90     2702.90     49.75 o 
  11   4   0      283.97      304.66     38.13 o 
  12   4   0       17.63       19.89      7.12 o 
  13   4   0      357.59      331.20     48.56 o 
  14   4   0      926.05      937.57     29.23 o 
  15   4   0      823.62      822.97     35.51 o 
  16   4   0      511.55      456.81     34.85 o 
   1   5   0     1766.36     1786.52     21.36 o 
   2   5   0     5643.06     5922.01     67.08 o 
   3   5   0     6840.35     7025.50    106.56 o 
   4   5   0     1465.45     1390.54     26.33 o 
   5   5   0     2001.26     2139.40     29.82 o 
   6   5   0      973.20      918.63     19.02 o 
   7   5   0     8913.12     9292.63     64.97 o 
   8   5   0     3650.94     3666.07     49.39 o 
   9   5   0      119.24      121.32     16.12 o 
  10   5   0      216.54      215.16     25.09 o 
  11   5   0      606.20      609.91     25.14 o 
  12   5   0     1263.66     1288.06     36.25 o 
  13   5   0     1674.69     1748.26     40.68 o 
  14   5   0      234.71      180.41     40.75 o 
  15   5   0       93.81       64.94     19.22 o 
   0   6   0     3722.37     3736.29     74.33 o 
   1   6   0     2492.19     2518.98     31.72 o 
   2   6   0       34.35       43.36      7.79 o 
   3   6   0      434.05      433.10     17.56 o 
   4   6   0      796.37      783.41     17.75 o 
   5   6   0     3671.47     3730.46     43.90 o 
   6   6   0     3812.41     3943.14     56.12 o 
   7   6   0      460.31      453.29     16.17 o 
   8   6   0      361.93      380.80     25.80 o 
   9   6   0     1260.93     1291.81     30.58 o 
  10   6   0     2085.45     2147.16     45.75 o 
  11   6   0      832.05      809.15     25.30 o 
  12   6   0       72.56       44.75     10.52 o 
  13   6   0      103.21       82.93     15.80 o 
  14   6   0      818.86      775.32     35.27 o 
   1   7   0      123.01      152.78     24.43 o 
   2   7   0     1437.38     1407.53     28.97 o 
   3   7   0      723.71      709.55     20.05 o 
   4   7   0      272.21      270.14     23.22 o 
   5   7   0      149.38      179.49     23.71 o 
   6   7   0        9.41       14.27      7.02 o 
   7   7   0       16.61       24.67      7.20 o 
   8   7   0      195.59      207.46     27.66 o 
   9   7   0       48.11       42.61     10.32 o 
  10   7   0       22.54       26.76      9.38 o 
  11   7   0      184.30      134.16     28.15 o 
  12   7   0      653.64      611.17     39.71 o 
  13   7   0      154.80       98.07     30.16 o 
   0   8   0      138.51      149.05     35.79 o 
   1   8   0      255.66      259.78     16.36 o 
   2   8   0        0.33        9.87      5.70 o 
   3   8   0        6.35       10.71      6.27 o 
   4   8   0       65.25       64.76     13.62 o 
   5   8   0       59.91       62.34     12.23 o 
   6   8   0      245.88      209.62     28.94 o 
   7   8   0      330.20      337.36     19.25 o 
   8   8   0       13.81       10.05      8.60 o 
   9   8   0      282.63      262.87     28.53 o 
  10   8   0       16.01       15.92      9.98 o 
  11   8   0       42.16       35.10     11.98 o 
  12   8   0      473.27      376.05     47.57 o 
   1   9   0      630.59      649.43     19.51 o 
   2   9   0     1036.95     1027.61     31.49 o 
   3   9   0      820.62      806.52     21.56 o 
   4   9   0      363.31      361.23     19.54 o 
   5   9   0       46.22       45.64      9.85 o 
   6   9   0      810.32      804.71     22.04 o 
   7   9   0      208.04      183.23     39.23 o 
   8   9   0      454.60      466.78     23.01 o 
   9   9   0      694.45      728.44     43.67 o 
  10   9   0       27.68       11.89      8.36 o 
   0  10   0     1885.51     1967.31     89.99 o 
   1  10   0      433.99      458.70     20.41 o 
   2  10   0      118.33       94.71     25.01 o 
   3  10   0      387.31      395.10     17.65 o 
   4  10   0     2049.36     2061.58     73.29 o 
   5  10   0     1111.72     1079.76     40.24 o 
   6  10   0      523.35      498.86     28.51 o 
   7  10   0       51.05       45.72     10.76 o 
   8  10   0      147.41      120.42     43.84 o 
   1  11   0       47.58       38.38     13.98 o 
   2  11   0      672.53      720.85     43.58 o 
   3  11   0      351.24      332.30     22.06 o 
 -18   1   1       28.46       27.57     28.86 o 
 -17   1   1      302.85      215.39     43.19 o 
 -16   1   1      697.05      685.12     30.61 o 
 -15   1   1      285.14      283.25     40.74 o 
 -14   1   1       62.77       62.19     10.76 o 
 -13   1   1      348.08      342.49     25.94 o 
 -12   1   1      812.31      791.62     26.56 o 
 -11   1   1     1990.06     2039.19     29.46 o 
 -10   1   1     1080.26     1090.55     22.07 o 
  -9   1   1     1762.79     1700.61     21.66 o 
  -8   1   1      576.43      659.76     16.61 o 
  -7   1   1     2092.21     2112.31     18.00 o 
  -6   1   1     2666.61     2590.29     15.16 o 
  -5   1   1      851.17      754.98      6.04 o 
  -4   1   1     2846.39     2805.21     18.29 o 
  -3   1   1       41.51       45.89      1.87 o 
  -2   1   1       23.34       27.01      1.20 o 
  -1   1   1      402.41      370.31      5.89 o 
   0   1   1     1221.28     1164.10     18.71 o 
   1   1   1     2762.00     2899.74     22.82 o 
   2   1   1    31984.23    31975.63    479.74 o 
   3   1   1    19326.67    19504.86    186.05 o 
   4   1   1     3439.87     3380.25     27.26 o 
   5   1   1      779.95      739.40     10.41 o 
   6   1   1      656.33      703.05     13.54 o 
   7   1   1       43.64       43.49      9.07 o 
   8   1   1     1240.82     1256.02     18.81 o 
   9   1   1     1026.02     1036.75     27.51 o 
  10   1   1     2324.55     2389.80     33.10 o 
  11   1   1     1357.42     1353.19     28.41 o 
  12   1   1      888.76      917.37     27.54 o 
  13   1   1     1726.99     1726.95     37.55 o 
  14   1   1     1977.55     2019.72     50.14 o 
  15   1   1       54.04       53.97     10.76 o 
  16   1   1      258.09      176.77     35.85 o 
  17   1   1        1.76        3.44      8.52 o 
 -17   2   1      584.75      581.35     31.53 o 
 -16   2   1      290.54      208.14     39.44 o 
 -15   2   1       64.33       51.51     11.45 o 
 -14   2   1     1339.02     1339.82     32.23 o 
 -13   2   1     1563.13     1623.82     34.64 o 
 -12   2   1     1765.81     1840.05     38.04 o 
 -11   2   1     1047.08     1026.71     20.23 o 
 -10   2   1       77.55       91.51     12.40 o 
  -9   2   1     4253.40     4498.00     49.79 o 
  -8   2   1     5958.98     6041.70     50.26 o 
  -7   2   1     9533.59     9874.75     86.22 o 
  -6   2   1      934.36      921.91     11.48 o 
  -5   2   1     2458.92     2473.94     18.03 o 
  -4   2   1     3451.97     3275.50     25.07 o 
  -3   2   1    19939.23    19884.62    153.37 o 
  -2   2   1     3059.04     3004.59     24.14 o 
  -1   2   1      161.43      140.17      2.45 o 
   0   2   1     5278.92     5258.77     34.41 o 
   1   2   1    23709.71    24137.99    244.27 o 
   2   2   1    38424.03    38209.18    637.08 o 
   3   2   1     6444.63     6405.14     59.85 o 
   4   2   1       66.69       60.86      5.07 o 
   5   2   1      622.22      616.13     10.62 o 
   6   2   1     5834.23     5846.64     48.63 o 
   7   2   1     5996.15     6029.90     45.61 o 
   8   2   1     2944.18     2928.33     36.53 o 
   9   2   1       11.90       21.05      6.56 o 
  10   2   1      150.01      181.08     21.37 o 
  11   2   1      918.18      903.78     23.60 o 
  12   2   1     3759.40     3783.61     57.33 o 
  13   2   1      223.57      236.53     29.77 o 
  14   2   1        4.23       10.41     11.94 o 
  15   2   1       10.78       20.25      8.40 o 
  16   2   1     1070.72     1082.16     42.16 o 
 -17   3   1       21.88       20.67      9.33 o 
 -16   3   1      970.74      941.19     36.85 o 
 -15   3   1     1965.31     2082.91     53.38 o 
 -14   3   1     1451.30     1476.47     40.97 o 
 -13   3   1       34.35       22.22      8.02 o 
 -12   3   1      877.90      864.50     23.13 o 
 -11   3   1     3363.97     3439.91     47.19 o 
 -10   3   1     3297.09     3259.44     41.39 o 
  -9   3   1     1316.94     1273.80     28.93 o 
  -8   3   1     2301.22     2395.15     30.70 o 
  -7   3   1     2786.95     2867.77     22.75 o 
  -6   3   1    11354.03    11840.29    106.06 o 
  -5   3   1     3759.96     3517.02     39.34 o 
  -4   3   1     2654.63     2596.22     15.84 o 
  -3   3   1     6245.91     6757.72     44.90 o 
  -2   3   1     3753.87     3690.67     34.05 o 
  -1   3   1    19767.93    19824.93    116.31 o 
   0   3   1     2105.13     2037.10     16.51 o 
   1   3   1       27.87       33.69      4.25 o 
   2   3   1     1769.85     1839.41     12.38 o 
   3   3   1     2852.38     2889.29     17.20 o 
   4   3   1     8917.07     8855.75    134.06 o 
   5   3   1     2580.84     2577.42     23.53 o 
   6   3   1     1752.28     1714.70     18.06 o 
   7   3   1      136.83      180.04     23.61 o 
   8   3   1     4616.52     4739.59     65.15 o 
   9   3   1     6480.92     6585.04     71.09 o 
  10   3   1      195.30      238.78     24.79 o 
  11   3   1       16.90       23.99      6.01 o 
  12   3   1       36.89       29.18      8.17 o 
  13   3   1     2026.50     2086.67     55.90 o 
  14   3   1     2616.96     2705.08     55.94 o 
  15   3   1     1745.64     1749.28     62.76 o 
  16   3   1      149.87      109.10     18.50 o 
 -16   4   1      409.80      331.43     51.16 o 
 -15   4   1      116.06      109.41     20.60 o 
 -14   4   1      375.69      361.83     35.73 o 
 -13   4   1      631.02      652.72     24.85 o 
 -12   4   1      436.43      420.81     23.73 o 
 -11   4   1        4.71       13.94      7.78 o 
 -10   4   1     1703.65     1775.69     32.71 o 
  -9   4   1     2600.95     2649.54     36.01 o 
  -8   4   1     1869.43     1868.36     35.89 o 
  -7   4   1      159.01      143.36     12.39 o 
  -6   4   1     2581.53     2682.56     23.39 o 
  -5   4   1       45.90       66.87      9.40 o 
  -4   4   1     7249.45     7719.82     51.64 o 
  -3   4   1       48.62       45.88      7.01 o 
  -2   4   1     2839.45     2770.14     36.25 o 
  -1   4   1      393.93      396.97      7.54 o 
   0   4   1     1208.34     1160.53     12.42 o 
   1   4   1     2591.18     2534.83     23.98 o 
   2   4   1      892.10      824.63     13.47 o 
   3   4   1     4340.32     4459.97     34.71 o 
   4   4   1     3183.61     3404.64     26.98 o 
   5   4   1       18.81       24.42      4.20 o 
   6   4   1     1982.46     1988.79     26.85 o 
   7   4   1     4063.91     4074.08     71.41 o 
   8   4   1      326.52      305.52     17.37 o 
   9   4   1     1594.92     1559.32     29.58 o 
  10   4   1      858.13      829.50     22.21 o 
  11   4   1     2845.62     2864.07     53.41 o 
  12   4   1      340.71      339.48     45.00 o 
  13   4   1      178.90      173.63     23.89 o 
  14   4   1        0.46       16.79      8.00 o 
  15   4   1      245.83      170.36     36.87 o 
  16   4   1      484.21      415.54     62.14 o 
 -16   5   1        7.83       16.08     12.30 o 
 -15   5   1       92.88       62.70     18.74 o 
 -14   5   1       72.30       52.05     11.02 o 
 -13   5   1       87.39       60.63     12.81 o 
 -12   5   1       23.84       20.12      7.51 o 
 -11   5   1        4.15        8.36      7.77 o 
 -10   5   1        0.23        1.86      7.09 o 
  -9   5   1      177.45      189.61     22.83 o 
  -8   5   1       18.73       30.18      6.39 o 
  -7   5   1      108.65      119.56     18.63 o 
  -6   5   1      232.54      230.03     18.65 o 
  -5   5   1       38.01       53.45      8.86 o 
  -4   5   1      232.86      251.03      9.77 o 
  -3   5   1       15.92       36.67      6.00 o 
  -2   5   1      166.21      157.67      8.98 o 
  -1   5   1      246.94      258.00      8.40 o 
   0   5   1      325.33      345.73     10.43 o 
   1   5   1      144.25      164.48      8.21 o 
   2   5   1       90.01      106.94     12.20 o 
   3   5   1      661.15      665.59     16.37 o 
   4   5   1     1879.26     2014.97     28.07 o 
   5   5   1      283.23      274.99     15.90 o 
   6   5   1      158.46      182.45     25.80 o 
   7   5   1       29.59       19.56      4.74 o 
   8   5   1      858.10      854.29     26.00 o 
   9   5   1       30.12       33.95      6.75 o 
  10   5   1        8.62        9.37      8.40 o 
  11   5   1      259.58      242.37     28.33 o 
  12   5   1       86.66       78.84     15.18 o 
  13   5   1       14.92       20.53      8.36 o 
  14   5   1       75.71       47.44     11.19 o 
  15   5   1        0.69       11.71     10.73 o 
 -15   6   1      484.50      354.35     65.70 o 
 -14   6   1      221.77      176.57     38.80 o 
 -13   6   1      762.40      746.11     26.88 o 
 -12   6   1     1302.43     1319.38     38.63 o 
 -11   6   1       93.88       80.07     15.91 o 
 -10   6   1      433.63      441.54     33.24 o 
  -9   6   1       20.04       21.34      5.79 o 
  -8   6   1       30.57       37.03      8.63 o 
  -7   6   1      116.07      118.93     16.90 o 
  -6   6   1      100.33      109.28     16.69 o 
  -5   6   1      317.65      316.06     17.76 o 
  -4   6   1     1337.97     1350.21     26.86 o 
  -3   6   1      471.53      447.49     17.46 o 
  -2   6   1     5017.73     5159.85     99.64 o 
  -1   6   1       49.75       64.74     10.91 o 
   0   6   1     1043.99      977.44     24.34 o 
   1   6   1       67.62      108.07     17.14 o 
   2   6   1      453.13      422.95     17.15 o 
   3   6   1     2971.12     3036.91     45.37 o 
   4   6   1       49.85       56.30      9.35 o 
   5   6   1      191.29      198.30     18.59 o 
   6   6   1      223.36      257.09     34.52 o 
   7   6   1     3098.70     3132.89     60.82 o 
   8   6   1      873.09      828.38     19.59 o 
   9   6   1      323.90      299.16     41.88 o 
  10   6   1      412.32      401.01     28.03 o 
  11   6   1      540.34      537.74     35.20 o 
  12   6   1      373.17      316.08     46.34 o 
  13   6   1      314.56      231.04     42.28 o 
  14   6   1        8.64        6.20      7.88 o 
 -14   7   1      474.70      467.45     38.74 o 
 -13   7   1       38.52       25.98     12.17 o 
 -12   7   1       30.93       30.43     13.57 o 
 -11   7   1     1820.10     1872.79     47.08 o 
 -10   7   1     1837.86     1880.45     47.37 o 
  -9   7   1      361.97      324.76     23.49 o 
  -8   7   1      223.25      220.24     33.14 o 
  -7   7   1      133.53      138.15     20.62 o 
  -6   7   1     2190.90     2247.66     42.63 o 
  -5   7   1     3070.64     3055.50     71.74 o 
  -4   7   1     1125.83     1144.84     29.07 o 
  -3   7   1       17.35       17.82      4.88 o 
  -2   7   1     3853.66     4019.62     56.68 o 
  -1   7   1     4123.99     4292.08     61.34 o 
   0   7   1     2473.78     2536.48     35.24 o 
   1   7   1     1217.53     1207.39     22.43 o 
   2   7   1        0.29        5.43      7.90 o 
   3   7   1      529.19      497.98     16.37 o 
   4   7   1     3824.12     3969.52     66.82 o 
   5   7   1      759.45      777.79     21.06 o 
   6   7   1       76.91       65.75     10.58 o 
   7   7   1      188.95      198.00     27.29 o 
   8   7   1      903.68      928.12     26.42 o 
   9   7   1     2136.57     2156.91     51.00 o 
  10   7   1     1430.49     1474.52     41.32 o 
  11   7   1      375.64      327.83     26.64 o 
  12   7   1        1.36        9.37     10.96 o 
  13   7   1      470.08      444.27     75.32 o 
 -12   8   1      603.16      575.23     50.40 o 
 -11   8   1      280.38      271.70     23.24 o 
 -10   8   1       12.05       14.32      8.78 o 
  -9   8   1     1231.98     1265.62     37.23 o 
  -8   8   1     2848.74     2855.54     63.86 o 
  -7   8   1     1175.76     1223.89     34.14 o 
  -6   8   1        7.63       10.52      7.95 o 
  -5   8   1      994.02     1010.28     25.46 o 
  -4   8   1     2384.49     2500.97     51.88 o 
  -3   8   1     3799.22     3971.57     80.57 o 
  -2   8   1      972.02     1013.00     23.63 o 
  -1   8   1     1409.28     1423.96     30.32 o 
   0   8   1       18.09       19.03      6.00 o 
   1   8   1     3527.62     3685.15     64.42 o 
   2   8   1     2407.22     2448.65     40.20 o 
   3   8   1      389.92      398.62     16.57 o 
   4   8   1      219.43      217.00     33.66 o 
   5   8   1      208.03      221.88     20.55 o 
   6   8   1     2207.72     2296.31     58.93 o 
   7   8   1     1280.21     1293.28     33.69 o 
   8   8   1      669.51      673.25     18.84 o 
   9   8   1        7.15       13.81      7.71 o 
  10   8   1       87.57       77.85     17.95 o 
  11   8   1      849.47      858.02     45.95 o 
 -10   9   1      179.34      126.67     36.58 o 
  -9   9   1     1550.38     1597.16     54.30 o 
  -8   9   1       16.74       12.68     10.55 o 
  -7   9   1      314.62      324.47     22.72 o 
  -6   9   1       43.78       46.18     12.56 o 
  -5   9   1       26.92       25.84      7.22 o 
  -4   9   1       57.86       52.09     10.72 o 
  -3   9   1       82.53       84.10     16.90 o 
  -2   9   1       15.28       16.11      8.56 o 
  -1   9   1      664.21      675.13     18.34 o 
   0   9   1      999.53     1011.56     31.11 o 
   1   9   1      270.50      275.74     19.54 o 
   2   9   1       85.77       82.27     14.84 o 
   3   9   1      571.11      582.61     16.84 o 
   4   9   1      149.06      150.41     29.10 o 
   5   9   1      468.28      462.11     22.61 o 
   6   9   1      289.07      259.61     22.86 o 
   7   9   1      133.53      104.42     25.07 o 
   8   9   1      580.00      555.99     31.62 o 
   9   9   1      778.80      800.55     67.06 o 
  10   9   1      531.38      593.10     49.35 o 
  -8  10   1       68.61       38.90     12.26 o 
  -7  10   1       51.65       49.67     17.05 o 
  -6  10   1      146.53      113.28     32.15 o 
  -5  10   1      116.43      100.32     26.51 o 
  -4  10   1      629.11      614.51     28.37 o 
  -3  10   1      289.34      277.03     25.56 o 
  -2  10   1        1.79        8.52      9.98 o 
  -1  10   1       79.91       71.68     18.23 o 
   0  10   1       10.18       16.70      7.66 o 
   1  10   1      168.11      147.14     33.56 o 
   2  10   1       11.87       13.31      7.99 o 
   3  10   1       55.68       41.18     11.01 o 
   4  10   1       93.51       73.46     18.88 o 
   5  10   1        9.12       18.00     10.46 o 
   6  10   1      275.49      191.57     63.82 o 
   7  10   1       30.11       22.40      9.77 o 
  -3  11   1        2.40        6.52      9.76 o 
  -2  11   1       32.56       26.55      8.39 o 
  -1  11   1       83.08       70.54     21.13 o 
   0  11   1      482.57      464.31     28.23 o 
   1  11   1      109.10       80.29     30.97 o 
   2  11   1       17.52       11.24     12.12 o 
   3  11   1      412.31      422.81     42.31 o 
 -18   0   2        3.47       21.29     16.78 o 
 -17   0   2      916.60      890.44     52.25 o 
 -16   0   2     2534.71     2679.82     78.37 o 
 -15   0   2     1439.79     1512.48     58.55 o 
 -14   0   2      256.44      287.53     51.89 o 
 -13   0   2      520.30      543.91     65.34 o 
 -12   0   2     3294.07     3338.88     65.59 o 
 -11   0   2     3200.17     3188.80     66.22 o 
 -10   0   2     4244.06     4367.82     74.46 o 
  -9   0   2     2221.60     2271.20     26.67 o 
  -8   0   2      445.14      434.74     12.93 o 
  -7   0   2    10703.19    10922.23    106.64 o 
  -6   0   2    27685.26    28265.23    293.17 o 
  -5   0   2     8472.76     8254.87    178.86 o 
  -4   0   2     1026.37      977.39      7.64 o 
  -3   0   2     9948.98     9893.45     78.78 o 
  -2   0   2    12096.07    12501.54    102.81 o 
  -1   0   2    13544.41    13952.08     81.71 o 
   0   0   2     3468.58     3432.68     33.80 o 
   1   0   2     2874.64     2913.24     26.79 o 
   2   0   2    10789.10    11105.43     39.57 o 
   3   0   2    10745.41    10931.12     96.91 o 
   4   0   2      948.17      761.76     14.37 o 
   5   0   2    13075.76    13831.04    109.06 o 
   6   0   2       56.90       74.19     14.39 o 
   7   0   2     3670.92     3951.72     99.60 o 
   8   0   2     6215.19     6295.79     95.47 o 
   9   0   2     3662.41     3723.19     84.06 o 
  10   0   2     2379.56     2492.86     53.74 o 
  11   0   2      842.95      912.05     47.31 o 
  12   0   2      252.06      282.75     38.74 o 
  13   0   2      462.13      498.01     42.99 o 
  14   0   2     2103.99     2199.60     72.34 o 
  15   0   2      412.13      419.17     39.15 o 
  16   0   2       30.47       17.72     13.79 o 
 -18   1   2     1170.00     1141.23     61.61 o 
 -17   1   2      839.77      841.19     40.30 o 
 -16   1   2       19.47       29.96     10.37 o 
 -15   1   2      500.62      491.30     30.95 o 
 -14   1   2     1370.76     1416.16     34.53 o 
 -13   1   2     2538.35     2557.85     43.35 o 
 -12   1   2     1673.22     1650.37     27.77 o 
 -11   1   2       50.36       57.30      9.78 o 
 -10   1   2      665.80      609.86     18.30 o 
  -9   1   2     1366.06     1261.65     16.27 o 
  -8   1   2     2687.83     2491.86     33.85 o 
  -7   1   2     1864.80     1727.17     33.19 o 
  -6   1   2     1109.81     1255.58      9.44 o 
  -5   1   2     3269.42     3277.12     13.63 o 
  -4   1   2     9144.21     9069.14     40.82 o 
  -3   1   2    12257.03    11860.91    206.84 o 
  -2   1   2     6368.98     6416.65     36.09 o 
  -1   1   2     1382.67     1335.75     31.73 o 
   0   1   2     1301.44     1249.26     11.86 o 
   1   1   2      753.34      698.03      6.31 o 
   2   1   2     2465.87     2372.80     11.64 o 
   3   1   2     1708.59     1659.42     22.73 o 
   4   1   2      353.40      354.21      6.35 o 
   5   1   2     8718.22     9312.87     53.82 o 
   6   1   2     5858.51     5963.10     51.80 o 
   7   1   2     2968.95     3000.06     28.11 o 
   8   1   2     1154.24     1167.88     28.91 o 
   9   1   2      232.46      259.74     30.56 o 
  10   1   2     2121.52     2162.34     34.07 o 
  11   1   2     2512.43     2673.62     50.51 o 
  12   1   2      345.10      389.00     46.09 o 
  13   1   2      159.71      156.69     21.38 o 
  14   1   2      167.80      150.77     22.68 o 
  15   1   2     1872.50     1966.84     73.99 o 
  16   1   2      999.72     1009.64     41.77 o 
 -18   2   2      123.78       81.21     24.90 o 
 -17   2   2       56.23       36.80     13.48 o 
 -16   2   2       22.17       30.41     10.64 o 
 -15   2   2      186.29      157.09     26.06 o 
 -14   2   2       87.46       77.42     15.05 o 
 -13   2   2        9.56       15.47      9.11 o 
 -12   2   2       84.73       95.51     14.29 o 
 -11   2   2      717.12      690.70     17.31 o 
 -10   2   2      332.60      311.40     16.11 o 
  -9   2   2      117.51      125.07     10.07 o 
  -8   2   2     1244.23     1277.51     18.98 o 
  -7   2   2      401.34      355.98      7.66 o 
  -6   2   2      812.00      932.92     11.13 o 
  -5   2   2     4885.14     5034.33     32.79 o 
  -4   2   2     1748.05     1775.20     10.84 o 
  -3   2   2     1250.28     1296.23     17.18 o 
  -2   2   2     1490.88     1462.00      7.41 o 
  -1   2   2      157.96      152.96      2.47 o 
   0   2   2    10842.39    11050.91    136.85 o 
   1   2   2     1973.54     1984.54     12.90 o 
   2   2   2      640.06      579.79      5.50 o 
   3   2   2      357.78      324.82      5.67 o 
   4   2   2     1131.67     1205.17     11.28 o 
   5   2   2       25.06       24.01      4.02 o 
   6   2   2      358.35      365.07     13.37 o 
   7   2   2      926.85      911.86     21.53 o 
   8   2   2      554.59      562.43     18.62 o 
   9   2   2      766.35      726.55     18.50 o 
  10   2   2     1729.62     1732.36     31.12 o 
  11   2   2      180.40      183.28     18.75 o 
  12   2   2     1267.40     1239.47     33.80 o 
  13   2   2      138.52      112.63     19.10 o 
  14   2   2      377.42      303.38     46.31 o 
  15   2   2        2.58       15.50      7.49 o 
  16   2   2       65.59       44.06     12.45 o 
 -17   3   2      214.53      135.09     34.68 o 
 -16   3   2       14.84       13.71      9.18 o 
 -15   3   2      125.64      127.24     19.26 o 
 -14   3   2       24.10       28.62      7.60 o 
 -13   3   2       42.53       40.23      8.01 o 
 -12   3   2        9.60       13.11      7.21 o 
 -11   3   2      299.40      310.24     19.12 o 
 -10   3   2      249.54      238.03     16.61 o 
  -9   3   2       25.53       29.89      5.30 o 
  -8   3   2      586.64      560.12     12.37 o 
  -7   3   2      643.69      612.23     13.07 o 
  -6   3   2      654.32      690.04     13.84 o 
  -5   3   2      265.75      330.70      7.27 o 
  -4   3   2     1524.16     1504.59     11.37 o 
  -3   3   2      660.01      605.97      8.48 o 
  -2   3   2      747.26      807.21      9.99 o 
  -1   3   2      204.37      225.74      4.41 o 
   0   3   2      458.26      466.51      7.07 o 
   1   3   2      437.31      408.76      6.41 o 
   2   3   2     5136.68     5481.18     31.85 o 
   3   3   2     4899.51     5390.42     31.93 o 
   4   3   2     1287.85     1421.19     32.85 o 
   5   3   2      398.52      395.58     11.00 o 
   6   3   2      257.29      271.63     13.23 o 
   7   3   2      345.15      345.65     13.94 o 
   8   3   2        3.52       10.32      5.95 o 
   9   3   2      494.27      468.75     20.65 o 
  10   3   2       84.32       80.47     12.45 o 
  11   3   2     1390.05     1380.93     32.18 o 
  12   3   2        2.92        9.35      7.88 o 
  13   3   2        5.05        7.06      7.99 o 
  14   3   2        0.77       17.60      7.86 o 
  15   3   2      313.11      222.98     49.42 o 
 -17   4   2      413.36      364.43     53.84 o 
 -16   4   2      620.39      586.02     35.42 o 
 -15   4   2      309.63      262.20     49.99 o 
 -14   4   2      155.45      119.46     24.08 o 
 -13   4   2       97.85      103.12     16.48 o 
 -12   4   2     1437.79     1547.98     34.33 o 
 -11   4   2     2569.14     2639.41     47.07 o 
 -10   4   2     2246.17     2243.57     33.77 o 
  -9   4   2      238.05      236.37     15.35 o 
  -8   4   2      770.79      771.53     16.56 o 
  -7   4   2     2410.17     2412.14     25.92 o 
  -6   4   2      828.51      768.31     15.87 o 
  -5   4   2     7318.98     7691.68     47.48 o 
  -4   4   2     2557.17     2741.38     28.79 o 
  -3   4   2     2076.56     2192.69     20.64 o 
  -2   4   2     4190.70     4189.43     42.57 o 
  -1   4   2     2403.71     2124.88     26.56 o 
   0   4   2     2959.74     2898.66     46.26 o 
   1   4   2      271.69      246.46      6.69 o 
   2   4   2     3729.79     3681.42     37.86 o 
   3   4   2     5455.06     5463.83     74.93 o 
   4   4   2     5831.75     6064.62     42.51 o 
   5   4   2     2823.86     2895.55     31.80 o 
   6   4   2      178.90      178.27     16.30 o 
   7   4   2      738.10      752.60     20.92 o 
   8   4   2      563.33      552.42     17.51 o 
   9   4   2     1632.36     1621.50     33.96 o 
  10   4   2     2822.17     2835.04     51.57 o 
  11   4   2        6.79       17.63      8.30 o 
  12   4   2     1411.16     1375.37     37.57 o 
  13   4   2      557.17      563.07     26.64 o 
  14   4   2      348.08      374.25     38.46 o 
  15   4   2      609.10      575.33     42.35 o 
 -16   5   2       68.78       48.43     13.85 o 
 -15   5   2       19.90       24.31     10.70 o 
 -14   5   2     1347.15     1334.24     41.09 o 
 -13   5   2     2826.65     2931.23     64.39 o 
 -12   5   2      775.11      757.78     24.00 o 
 -11   5   2       61.08       56.27      9.71 o 
 -10   5   2      965.21      960.94     22.72 o 
  -9   5   2     5271.29     5320.96     69.78 o 
  -8   5   2     5148.47     5180.33     82.44 o 
  -7   5   2      714.00      680.93     14.14 o 
  -6   5   2      120.31      131.46     11.68 o 
  -5   5   2     2280.24     2381.11     33.94 o 
  -4   5   2     3090.80     2967.64     45.15 o 
  -3   5   2     4629.81     4570.58     66.97 o 
  -2   5   2     2218.36     2251.69     37.80 o 
  -1   5   2      650.92      715.99     15.29 o 
   0   5   2     2855.40     2828.94     35.40 o 
   1   5   2    12069.69    12565.70    122.62 o 
   2   5   2     2701.52     2559.51     22.49 o 
   3   5   2       46.92       74.30      9.94 o 
   4   5   2      133.53      139.43     17.18 o 
   5   5   2      530.19      475.18     19.10 o 
   6   5   2     3478.84     3472.11     61.51 o 
   7   5   2     1050.02     1058.59     26.40 o 
   8   5   2      313.05      365.24     43.95 o 
   9   5   2       49.31       38.99      7.34 o 
  10   5   2     3126.20     3192.69     61.73 o 
  11   5   2     1342.75     1395.41     43.12 o 
  12   5   2     1370.19     1406.54     42.03 o 
  13   5   2      301.67      245.57     48.10 o 
  14   5   2       19.42       27.83     11.11 o 
 -15   6   2     1315.86     1355.91     60.86 o 
 -14   6   2       89.87       64.50     24.62 o 
 -13   6   2      381.43      353.13     67.10 o 
 -12   6   2      464.57      445.82     19.42 o 
 -11   6   2     1048.05     1066.53     26.53 o 
 -10   6   2      792.86      816.36     26.90 o 
  -9   6   2       72.21       94.13     15.67 o 
  -8   6   2     1522.83     1602.51     35.30 o 
  -7   6   2     2728.27     2905.27     50.05 o 
  -6   6   2     2975.67     2942.26     59.47 o 
  -5   6   2     2011.24     2000.79     36.32 o 
  -4   6   2      198.21      192.55     14.30 o 
  -3   6   2      595.87      584.20     14.01 o 
  -2   6   2     1840.70     1828.78     27.38 o 
  -1   6   2     2765.14     2929.09     47.26 o 
   0   6   2     5551.77     5673.23     76.93 o 
   1   6   2      192.62      201.37     13.08 o 
   2   6   2      850.55      866.22     21.39 o 
   3   6   2     2228.84     2250.10     29.88 o 
   4   6   2     2742.23     2792.59     35.82 o 
   5   6   2     3200.91     3229.87     45.87 o 
   6   6   2     1272.65     1289.76     27.50 o 
   7   6   2      647.11      629.55     16.07 o 
   8   6   2     2297.15     2265.57     77.84 o 
   9   6   2      838.77      851.89     27.69 o 
  10   6   2      197.90      182.26     28.61 o 
  11   6   2       82.11       53.26     12.61 o 
  12   6   2      475.28      468.24     41.82 o 
  13   6   2     1090.71     1130.60     51.32 o 
 -14   7   2       52.29       33.22     16.75 o 
 -13   7   2       10.89       17.90     11.72 o 
 -12   7   2      395.95      410.13     39.15 o 
 -11   7   2        1.52       11.59      9.06 o 
 -10   7   2       47.39       52.92     12.67 o 
  -9   7   2        8.04       11.19      6.01 o 
  -8   7   2      312.42      292.57     22.00 o 
  -7   7   2     1777.18     1837.98     34.53 o 
  -6   7   2      114.34      110.81     16.78 o 
  -5   7   2      124.16      126.41     18.53 o 
  -4   7   2       24.97       27.16      6.10 o 
  -3   7   2      134.11      139.71     14.61 o 
  -2   7   2      206.94      221.48     16.84 o 
  -1   7   2       15.23       20.53      6.08 o 
   0   7   2      958.13      934.48     24.52 o 
   1   7   2      311.58      319.17     14.38 o 
   2   7   2      200.19      210.33     18.94 o 
   3   7   2     1461.86     1519.23     31.89 o 
   4   7   2      637.83      641.61     17.26 o 
   5   7   2     2565.37     2592.21     44.56 o 
   6   7   2      126.48      132.60     20.72 o 
   7   7   2      298.80      293.14     17.72 o 
   8   7   2      267.76      230.23     18.21 o 
   9   7   2      540.94      517.06     22.42 o 
  10   7   2      176.56      160.89     32.16 o 
  11   7   2      125.73      104.78     25.83 o 
  12   7   2       43.22       42.84     13.49 o 
 -13   8   2      140.50       95.96     32.54 o 
 -12   8   2      131.66       82.13     22.36 o 
 -11   8   2      214.50      177.14     41.26 o 
 -10   8   2       62.51       40.57     10.96 o 
  -9   8   2      261.27      230.30     46.42 o 
  -8   8   2        0.45       10.91     10.44 o 
  -7   8   2       50.33       62.07     14.06 o 
  -6   8   2       82.61       89.50     18.61 o 
  -5   8   2       17.89       19.59      6.81 o 
  -4   8   2       27.71       33.06      6.66 o 
  -3   8   2        0.63        5.09      7.17 o 
  -2   8   2        1.82       11.01      7.41 o 
  -1   8   2       26.17       31.05      6.62 o 
   0   8   2     1145.48     1119.62     23.33 o 
   1   8   2       34.11       35.90      6.69 o 
   2   8   2       81.68       91.72     17.50 o 
   3   8   2        4.51        8.87      6.62 o 
   4   8   2      148.96      142.68     23.68 o 
   5   8   2      141.52      130.38     19.80 o 
   6   8   2      118.44      116.87     21.59 o 
   7   8   2      223.17      198.04     32.36 o 
   8   8   2      238.90      205.71     35.30 o 
   9   8   2      222.37      183.62     33.82 o 
  10   8   2      118.48       84.77     20.15 o 
  11   8   2       11.30       18.67     11.05 o 
 -11   9   2        1.04        2.07     11.36 o 
 -10   9   2        8.53       16.22     10.46 o 
  -9   9   2      549.51      537.13     28.28 o 
  -8   9   2      759.64      737.32     35.64 o 
  -7   9   2      241.23      224.95     37.16 o 
  -6   9   2      167.01      153.88     26.66 o 
  -5   9   2      257.76      208.72     43.92 o 
  -4   9   2     1534.19     1590.06     48.32 o 
  -3   9   2     1398.96     1410.42     38.32 o 
  -2   9   2        8.70       12.79      7.30 o 
  -1   9   2       11.00       16.80      6.79 o 
   0   9   2      554.03      534.29     16.10 o 
   1   9   2      907.64      960.69     31.42 o 
   2   9   2     1220.41     1288.83     38.42 o 
   3   9   2      529.03      490.13     17.70 o 
   4   9   2       37.61       30.91      8.50 o 
   5   9   2      439.70      411.27     23.78 o 
   6   9   2      845.66      919.07     32.27 o 
   7   9   2      237.27      236.41     29.38 o 
   8   9   2        3.57       10.17      7.94 o 
   9   9   2        9.52        9.80      9.36 o 
  -8  10   2       68.85       47.58     13.83 o 
  -7  10   2      367.24      322.58     27.11 o 
  -6  10   2     2127.63     2204.10     72.71 o 
  -5  10   2      549.54      542.73     28.73 o 
  -4  10   2       56.88       48.19     12.01 o 
  -3  10   2      431.06      414.10     19.83 o 
  -2  10   2     1680.82     1768.10     42.71 o 
  -1  10   2     1942.65     1978.14     49.63 o 
   0  10   2      210.42      180.07     39.41 o 
   1  10   2      259.89      247.65     23.75 o 
   2  10   2        6.73        7.76      7.89 o 
   3  10   2      965.74      971.75     39.66 o 
   4  10   2     1181.06     1232.43     45.24 o 
   5  10   2      497.87      481.84     29.02 o 
   6  10   2       18.09       18.75     12.44 o 
  -3  11   2       68.28       52.03     19.30 o 
  -2  11   2      392.53      347.47     24.23 o 
  -1  11   2       12.23       12.09     10.40 o 
   0  11   2      531.61      577.14     44.71 o 
   1  11   2      405.55      382.08     28.39 o 
   2  11   2      330.87      349.40     57.47 o 
 -18   1   3       78.40       54.41     15.56 o 
 -17   1   3      396.58      367.93     37.58 o 
 -16   1   3     1057.14     1040.49     28.03 o 
 -15   1   3     1114.32     1094.12     33.66 o 
 -14   1   3       13.88       18.44      6.82 o 
 -13   1   3      632.86      618.66     18.63 o 
 -12   1   3      887.88      861.01     22.37 o 
 -11   1   3     1650.11     1585.57     24.58 o 
 -10   1   3      629.56      622.99     15.86 o 
  -9   1   3      287.78      284.17      8.49 o 
  -8   1   3       10.76       15.48      2.53 o 
  -7   1   3       49.58       73.34      5.07 o 
  -6   1   3     3234.85     3117.93     17.68 o 
  -5   1   3     3402.27     3337.81     17.67 o 
  -4   1   3       13.59       22.21      3.18 o 
  -3   1   3     6814.13     6741.02     39.51 o 
  -2   1   3     4649.03     4558.51     29.25 o 
  -1   1   3     7807.16     7912.35     58.40 o 
   0   1   3      407.85      436.29      3.09 o 
   1   1   3      793.33      799.92      5.47 o 
   2   1   3     2261.56     2163.57     18.50 o 
   3   1   3      747.89      718.94     10.00 o 
   4   1   3     9226.99    10298.30     58.86 o 
   5   1   3     1421.27     1403.34     21.00 o 
   6   1   3     2273.47     2567.66     22.79 o 
   7   1   3      273.42      235.66     18.53 o 
   8   1   3     2577.52     2583.05     40.34 o 
   9   1   3     1294.68     1344.43     26.36 o 
  10   1   3       33.94       32.74      8.10 o 
  11   1   3     1044.91     1041.82     26.73 o 
  12   1   3      620.94      618.41     38.75 o 
  13   1   3      274.06      264.75     34.77 o 
  14   1   3       19.96       17.26      7.90 o 
  15   1   3       42.95       30.17      9.14 o 
 -18   2   3      297.31      198.80     46.24 o 
 -17   2   3      112.39       78.80     22.20 o 
 -16   2   3      155.69      126.24     25.29 o 
 -15   2   3     1288.06     1327.82     38.85 o 
 -14   2   3     2679.28     2770.45     50.48 o 
 -13   2   3     1348.85     1416.48     28.41 o 
 -12   2   3       71.82       75.60     11.84 o 
 -11   2   3      649.85      640.54     13.07 o 
 -10   2   3     4999.27     5089.93     80.91 o 
  -9   2   3     6966.19     7093.83     62.30 o 
  -8   2   3     3541.94     3543.03     35.87 o 
  -7   2   3      243.89      236.52      5.67 o 
  -6   2   3      370.55      352.59      6.79 o 
  -5   2   3    10490.65    10759.88     96.86 o 
  -4   2   3    23359.05    23920.78    113.56 o 
  -3   2   3     3912.08     3727.74     19.66 o 
  -2   2   3     1269.11     1265.30      7.49 o 
  -1   2   3     2128.99     2104.34     12.65 o 
   0   2   3    11471.50    11702.21     76.86 o 
   1   2   3     7070.14     7054.78     66.55 o 
   2   2   3     2105.86     2007.29     14.64 o 
   3   2   3      273.20      270.28      6.70 o 
   4   2   3      210.09      175.69      9.00 o 
   5   2   3     3626.62     3461.11     30.48 o 
   6   2   3     3609.82     3564.56     28.36 o 
   7   2   3     2871.48     3013.56     38.15 o 
   8   2   3        0.39        9.14      7.11 o 
   9   2   3     1014.28     1021.60     26.52 o 
  10   2   3     2923.70     2999.07     53.22 o 
  11   2   3     2613.14     2660.54     56.53 o 
  12   2   3     1276.88     1287.90     37.10 o 
  13   2   3      470.99      406.70     49.27 o 
  14   2   3      460.24      427.31     46.05 o 
  15   2   3      510.60      416.96     71.17 o 
 -18   3   3      524.43      384.63     51.35 o 
 -17   3   3     1861.23     1878.09     66.66 o 
 -16   3   3     1971.77     2073.52     46.92 o 
 -15   3   3      644.06      639.04     32.71 o 
 -14   3   3       95.79       89.77     13.33 o 
 -13   3   3      566.83      567.35     33.53 o 
 -12   3   3     2916.51     2953.17     50.12 o 
 -11   3   3     3864.00     3980.77     52.95 o 
 -10   3   3     1877.81     1902.42     28.30 o 
  -9   3   3      233.34      221.02     12.55 o 
  -8   3   3     1570.28     1529.29     20.51 o 
  -7   3   3     6413.60     6423.37     65.69 o 
  -6   3   3     4124.06     4105.21     47.45 o 
  -5   3   3       46.92       35.21      4.43 o 
  -4   3   3     2650.81     2906.17     34.95 o 
  -3   3   3      237.48      174.20      3.55 o 
  -2   3   3     6879.82     6750.34     53.36 o 
  -1   3   3     9170.04     9265.75     60.22 o 
   0   3   3     1815.61     1735.68     19.83 o 
   1   3   3      147.72      175.03      4.29 o 
   2   3   3     2658.03     2671.21     21.93 o 
   3   3   3     6807.53     6942.86     77.25 o 
   4   3   3     3812.40     3661.84     48.69 o 
   5   3   3      107.44       95.47     10.20 o 
   6   3   3      211.25      201.38     11.04 o 
   7   3   3     2260.87     2303.53     32.72 o 
   8   3   3     3127.64     3193.92     40.19 o 
   9   3   3     3074.30     3101.32     54.27 o 
  10   3   3       62.22       65.19     10.11 o 
  11   3   3      234.17      254.76     29.46 o 
  12   3   3      779.09      772.25     22.50 o 
  13   3   3     2332.81     2475.37     60.54 o 
  14   3   3     2181.21     2200.43     66.03 o 
  15   3   3       16.69       29.38     10.68 o 
 -17   4   3       32.04       32.88     11.56 o 
 -16   4   3      145.09      139.24     36.19 o 
 -15   4   3      488.62      438.51     27.60 o 
 -14   4   3      390.91      421.71     31.70 o 
 -13   4   3      784.35      747.30     24.60 o 
 -12   4   3      255.17      251.36     17.66 o 
 -11   4   3      163.60      159.94     18.58 o 
 -10   4   3      676.36      674.49     18.81 o 
  -9   4   3     1553.43     1495.86     21.75 o 
  -8   4   3     2178.24     2182.61     28.63 o 
  -7   4   3        1.78        4.13      3.29 o 
  -6   4   3     2107.61     2135.27     22.27 o 
  -5   4   3     1059.61      977.58     11.96 o 
  -4   4   3      995.77      978.48     16.42 o 
  -3   4   3     5681.55     5945.68     54.23 o 
  -2   4   3       22.27       48.86      5.64 o 
  -1   4   3      720.87      691.45     11.30 o 
   0   4   3     1767.14     1708.52     17.99 o 
   1   4   3     7899.05     8346.48     61.80 o 
   2   4   3     7749.02     8263.50     58.32 o 
   3   4   3      497.90      508.01     13.86 o 
   4   4   3     2058.13     2122.09     25.45 o 
   5   4   3     1206.56     1185.57     28.82 o 
   6   4   3     1281.58     1254.98     21.97 o 
   7   4   3      523.92      486.88     16.62 o 
   8   4   3        5.85       10.78      4.83 o 
   9   4   3     1342.28     1328.51     29.81 o 
  10   4   3      305.49      323.46     39.24 o 
  11   4   3      695.26      695.85     28.67 o 
  12   4   3     1223.66     1210.97     35.09 o 
  13   4   3      333.06      246.95     52.52 o 
  14   4   3      104.02       79.78     22.58 o 
 -16   5   3       15.22       13.47     11.56 o 
 -15   5   3       46.60       37.41     14.64 o 
 -14   5   3        8.13       12.20      7.35 o 
 -13   5   3       25.92       26.11      6.70 o 
 -12   5   3       54.49       46.90      9.38 o 
 -11   5   3       63.46       74.11     11.38 o 
 -10   5   3        7.98        9.07      4.68 o 
  -9   5   3       66.99       62.01      9.79 o 
  -8   5   3       51.94       58.91      9.45 o 
  -7   5   3        0.13        1.55      3.93 o 
  -6   5   3      204.51      202.48     12.95 o 
  -5   5   3       52.30       69.68     10.24 o 
  -4   5   3      174.89      170.57      6.70 o 
  -3   5   3      434.84      448.09     11.84 o 
  -2   5   3      114.00      121.15      7.34 o 
  -1   5   3        1.87        8.27      2.38 o 
   0   5   3       40.83       48.37      8.21 o 
   1   5   3        3.94        5.42      3.81 o 
   2   5   3      153.86      157.78      8.91 o 
   3   5   3       10.61       18.81      3.76 o 
   4   5   3      227.47      224.19     15.78 o 
   5   5   3      225.34      214.93     24.46 o 
   6   5   3      385.96      358.94     13.51 o 
   7   5   3       34.19       42.21      8.58 o 
   8   5   3       16.38       23.91      7.24 o 
   9   5   3        6.87       13.61      8.92 o 
  10   5   3       60.82       42.16     11.08 o 
  11   5   3      111.32       92.27     20.14 o 
  12   5   3      230.94      187.48     40.24 o 
  13   5   3       18.66       16.84      9.00 o 
  14   5   3       32.42       27.83     10.27 o 
 -15   6   3      166.24      116.49     31.76 o 
 -14   6   3       79.20       68.88     16.94 o 
 -13   6   3      222.99      190.95     27.10 o 
 -12   6   3       79.13       76.04     14.08 o 
 -11   6   3       49.31       38.10     10.08 o 
 -10   6   3      850.20      882.91     21.69 o 
  -9   6   3     1061.97     1044.25     24.06 o 
  -8   6   3     1398.49     1374.64     29.04 o 
  -7   6   3      167.12      186.78     13.89 o 
  -6   6   3      507.75      451.44     11.97 o 
  -5   6   3     1321.95     1397.45     19.33 o 
  -4   6   3      519.52      496.81     16.73 o 
  -3   6   3     1848.95     1884.21     27.37 o 
  -2   6   3      506.49      478.43     16.24 o 
  -1   6   3       26.52       24.37      4.97 o 
   0   6   3      385.13      355.31     14.35 o 
   1   6   3     1226.64     1200.47     21.39 o 
   2   6   3      638.64      598.90     19.26 o 
   3   6   3       30.90       35.14      6.20 o 
   4   6   3     2386.01     2496.65     37.64 o 
   5   6   3     2493.73     2557.69     45.21 o 
   6   6   3      472.65      478.09     20.41 o 
   7   6   3      217.65      218.86     17.17 o 
   8   6   3      285.66      294.78     37.41 o 
   9   6   3      298.43      277.46     29.68 o 
  10   6   3      230.09      214.51     38.47 o 
  11   6   3       81.18       75.33     15.76 o 
  12   6   3      459.46      372.98     65.84 o 
  13   6   3       97.53       72.65     18.59 o 
 -14   7   3        1.17        0.64     12.83 o 
 -13   7   3       81.89       74.85     18.48 o 
 -12   7   3     1609.74     1661.17     56.37 o 
 -11   7   3     1432.55     1543.65     44.51 o 
 -10   7   3      411.43      371.87     22.97 o 
  -9   7   3       34.25       32.67      7.61 o 
  -8   7   3      838.47      857.17     26.92 o 
  -7   7   3     2403.59     2418.94     38.96 o 
  -6   7   3     2968.95     3159.13     53.27 o 
  -5   7   3      620.94      674.01     16.28 o 
  -4   7   3        0.41        6.07      5.44 o 
  -3   7   3     1492.26     1464.68     27.95 o 
  -2   7   3     2620.08     2691.91     49.63 o 
  -1   7   3     1596.45     1578.31     26.97 o 
   0   7   3      118.35      134.77     19.50 o 
   1   7   3      133.20      143.16     16.21 o 
   2   7   3      590.70      587.72     16.54 o 
   3   7   3     3988.61     4233.31     79.96 o 
   4   7   3     1121.36     1140.00     25.06 o 
   5   7   3       25.74       31.24      8.40 o 
   6   7   3       52.42       58.89     11.56 o 
   7   7   3      483.78      517.02     46.25 o 
   8   7   3     1038.74     1091.30     35.43 o 
   9   7   3     1216.02     1292.69     38.90 o 
  10   7   3      258.97      230.21     48.82 o 
  11   7   3        2.94       10.24      8.67 o 
  12   7   3      512.14      488.33     34.89 o 
 -13   8   3      649.49      784.15     62.79 o 
 -12   8   3       33.51       25.22     10.67 o 
 -11   8   3      399.01      420.55     28.65 o 
 -10   8   3      793.32      736.78     26.67 o 
  -9   8   3     1353.89     1441.55     46.52 o 
  -8   8   3      166.61      191.50     35.24 o 
  -7   8   3       29.17       24.35      8.88 o 
  -6   8   3      414.13      416.05     19.25 o 
  -5   8   3     2050.34     2018.22     45.78 o 
  -4   8   3     2673.91     2554.57    126.75 o 
  -3   8   3     1420.01     1391.34     39.62 o 
  -2   8   3       45.47       47.50      9.80 o 
  -1   8   3      294.46      308.64     13.68 o 
   0   8   3     1945.54     1973.01     40.10 o 
   1   8   3     1746.94     1807.60     38.26 o 
   2   8   3     1412.44     1419.54     32.23 o 
   3   8   3        2.82        7.44      8.07 o 
   4   8   3       91.36      102.28     16.04 o 
   5   8   3     1037.59     1091.57     36.97 o 
   6   8   3     3747.33     3861.69     61.78 o 
   7   8   3     1883.80     1862.03     47.70 o 
   8   8   3       58.42       47.20     10.80 o 
   9   8   3      142.36      124.88     24.21 o 
  10   8   3      479.53      446.17     39.27 o 
 -11   9   3      498.47      501.88     37.38 o 
 -10   9   3      307.08      251.79     32.52 o 
  -9   9   3        0.07        4.19      9.15 o 
  -8   9   3       57.06       53.96     14.02 o 
  -7   9   3      501.23      524.65     22.41 o 
  -6   9   3      745.28      758.81     22.83 o 
  -5   9   3      480.50      459.72     19.02 o 
  -4   9   3       43.73       56.04     11.49 o 
  -3   9   3      118.05      121.63     25.23 o 
  -2   9   3      548.44      540.64     16.94 o 
  -1   9   3      626.24      612.20     16.29 o 
   0   9   3      174.88      157.45     29.31 o 
   1   9   3      109.26       96.73     22.10 o 
   2   9   3      696.85      706.87     18.35 o 
   3   9   3       36.23       41.64     12.72 o 
   4   9   3      340.09      320.89     58.26 o 
   5   9   3      100.23       92.48     22.72 o 
   6   9   3      551.00      529.98     35.71 o 
   7   9   3      921.36      914.68     39.79 o 
   8   9   3      791.47      767.58     43.88 o 
  -8  10   3       83.53       54.51     23.69 o 
  -7  10   3      112.60       80.73     23.98 o 
  -6  10   3       48.36       34.66     11.48 o 
  -5  10   3       36.23       30.09     11.75 o 
  -4  10   3      441.47      443.07     20.41 o 
  -3  10   3       52.21       52.16     16.29 o 
  -2  10   3        3.59       11.32      8.59 o 
  -1  10   3       40.61       31.34      8.55 o 
   0  10   3       17.46       14.85      9.80 o 
   1  10   3      153.48      131.34     40.58 o 
   2  10   3        0.44       10.39      8.96 o 
   3  10   3       51.38       47.86     15.77 o 
   4  10   3      101.93       67.25     19.43 o 
   5  10   3        3.99        8.19     11.88 o 
   6  10   3        3.22        6.38     15.14 o 
  -3  11   3      222.43      147.04     83.30 o 
  -2  11   3      361.89      337.98     33.87 o 
  -1  11   3      226.60      193.07     34.12 o 
   0  11   3       27.45       25.98     13.88 o 
 -18   0   4      585.85      642.96     87.28 o 
 -17   0   4     1120.28     1197.97     66.96 o 
 -16   0   4      163.80      155.53     42.72 o 
 -15   0   4      202.43      186.43     35.30 o 
 -14   0   4      129.46      142.59     28.87 o 
 -13   0   4     2584.24     2689.82     63.53 o 
 -12   0   4     4598.33     4722.54     74.54 o 
 -11   0   4     2245.54     2168.09     48.84 o 
 -10   0   4       54.64       49.85     10.29 o 
  -9   0   4     2290.29     2484.57     42.84 o 
  -8   0   4    11840.86    12091.78    123.88 o 
  -7   0   4     7723.10     7502.82    137.87 o 
  -6   0   4     2877.30     2895.27     25.48 o 
  -5   0   4      360.47      362.00      7.46 o 
  -4   0   4      675.79      731.50      7.13 o 
  -3   0   4    15219.33    15994.15     89.54 o 
  -2   0   4    21802.30    22016.26    315.40 o 
  -1   0   4     9154.47     9347.54     71.82 o 
   0   0   4      855.30      892.15      7.97 o 
   1   0   4     1644.09     1675.87     15.11 o 
   2   0   4    14943.56    15438.16    169.45 o 
   3   0   4     6865.48     6907.71     76.02 o 
   4   0   4     1570.94     1487.86     21.68 o 
   5   0   4      533.54      566.18     19.24 o 
   6   0   4      830.05     1076.97     38.39 o 
   7   0   4     5131.32     5483.45    104.58 o 
   8   0   4     6227.56     6740.29    100.83 o 
   9   0   4      268.80      256.82     40.93 o 
  10   0   4      122.46      132.22     20.99 o 
  11   0   4      741.07      741.82     38.18 o 
  12   0   4     2995.43     3188.14     79.69 o 
  13   0   4     2413.22     2571.53     75.40 o 
  14   0   4      181.95      130.57     38.90 o 
  15   0   4        1.01        7.56     12.99 o 
 -18   1   4      368.01      317.69     35.39 o 
 -17   1   4       68.72       49.62     12.72 o 
 -16   1   4      535.62      547.80     28.22 o 
 -15   1   4     1632.54     1646.81     35.96 o 
 -14   1   4     3286.30     3271.78     59.16 o 
 -13   1   4     1335.70     1313.49     28.58 o 
 -12   1   4        2.50        6.09      4.69 o 
 -11   1   4     1060.72     1061.10     18.89 o 
 -10   1   4     2607.96     2569.91     46.62 o 
  -9   1   4     4130.37     4111.33     48.04 o 
  -8   1   4     1602.75     1572.60     17.38 o 
  -7   1   4      182.54      185.13      4.80 o 
  -6   1   4      762.85      646.83     10.07 o 
  -5   1   4     2946.08     2802.17     26.95 o 
  -4   1   4     3863.11     3750.24     18.52 o 
  -3   1   4     1629.47     1646.93      7.72 o 
  -2   1   4      438.40      444.53      4.22 o 
  -1   1   4     4169.82     4156.81     18.87 o 
   0   1   4     5608.24     5569.55     27.80 o 
   1   1   4     4334.03     4322.35     25.19 o 
   2   1   4      145.41      122.68      4.20 o 
   3   1   4     2257.61     2392.86     40.03 o 
   4   1   4     4199.27     4409.81     29.33 o 
   5   1   4     5441.22     5695.93     39.93 o 
   6   1   4     4245.57     4277.75     44.34 o 
   7   1   4      420.32      383.37     20.79 o 
   8   1   4      394.64      380.07     28.79 o 
   9   1   4      789.31      769.89     23.82 o 
  10   1   4     1867.97     1935.09     39.70 o 
  11   1   4      814.70      826.89     27.80 o 
  12   1   4        2.10       18.30      8.92 o 
  13   1   4      518.29      504.77     34.38 o 
  14   1   4      683.58      699.43     39.03 o 
  15   1   4      770.59      770.88     46.48 o 
 -18   2   4       17.59       14.05     12.48 o 
 -17   2   4       53.31       40.82     11.87 o 
 -16   2   4      720.93      677.11     28.32 o 
 -15   2   4        0.71        9.36     10.70 o 
 -14   2   4      459.47      405.38     24.13 o 
 -13   2   4      278.47      254.05     25.63 o 
 -12   2   4      157.36      124.32     13.69 o 
 -11   2   4      490.38      490.49     10.77 o 
 -10   2   4       51.96       48.46      8.11 o 
  -9   2   4      120.41      116.24     10.61 o 
  -8   2   4      210.32      204.37      6.46 o 
  -7   2   4     1372.60     1346.46     20.81 o 
  -6   2   4     2852.44     3048.29     22.65 o 
  -5   2   4        5.13        8.09      2.63 o 
  -4   2   4     3094.65     3066.62     19.82 o 
  -3   2   4      634.28      586.84      7.75 o 
  -2   2   4      475.96      480.63      6.67 o 
  -1   2   4      268.39      262.24      4.57 o 
   0   2   4        5.40        6.71      2.13 o 
   1   2   4      711.13      727.33     12.88 o 
   2   2   4      597.82      585.23      9.57 o 
   3   2   4     2990.80     3301.64     53.19 o 
   4   2   4     1543.84     1618.87     19.55 o 
   5   2   4        1.00        6.33      3.55 o 
   6   2   4     1077.42     1158.36     25.64 o 
   7   2   4      116.43       98.36     13.17 o 
   8   2   4       43.33       39.23      7.59 o 
   9   2   4      172.87      200.05     24.12 o 
  10   2   4       94.65      106.36     15.02 o 
  11   2   4        7.96       15.89      7.39 o 
  12   2   4       45.29       40.44      9.16 o 
  13   2   4       49.09       33.52      8.59 o 
  14   2   4       40.80       24.81     11.09 o 
  15   2   4        8.66       14.68     10.22 o 
 -18   3   4       66.12       37.36     12.62 o 
 -17   3   4       24.27       16.39      9.93 o 
 -16   3   4        9.57       13.45      9.60 o 
 -15   3   4      117.62       95.82     17.75 o 
 -14   3   4      668.57      572.90     28.30 o 
 -13   3   4       81.90       86.56     15.76 o 
 -12   3   4        5.09       12.31      4.63 o 
 -11   3   4      471.46      396.39     39.71 o 
 -10   3   4      414.87      400.61     12.96 o 
  -9   3   4      676.51      648.43     14.98 o 
  -8   3   4      299.19      306.26      8.59 o 
  -7   3   4      138.80      123.89      7.85 o 
  -6   3   4       32.69       44.08      4.46 o 
  -5   3   4       82.61      110.28      5.92 o 
  -4   3   4      134.95      113.00      6.18 o 
  -3   3   4      836.83      870.76     22.97 o 
  -2   3   4       99.24       99.22      3.86 o 
  -1   3   4     1061.60     1070.36      9.01 o 
   0   3   4      956.45      918.81     15.00 o 
   1   3   4     1436.80     1569.03     18.15 o 
   2   3   4      167.16      188.24      4.96 o 
   3   3   4      716.53      765.55     17.76 o 
   4   3   4      496.36      482.43     12.38 o 
   5   3   4       31.26       34.12      5.55 o 
   6   3   4      302.78      315.44     15.90 o 
   7   3   4      191.95      185.89     15.74 o 
   8   3   4      391.75      365.73     35.22 o 
   9   3   4      144.57      142.25     18.41 o 
  10   3   4      307.90      295.64     32.03 o 
  11   3   4      175.53      164.03     20.11 o 
  12   3   4      124.07      119.18     17.60 o 
  13   3   4       45.76       38.66     10.56 o 
  14   3   4        5.07       11.79      9.67 o 
 -17   4   4      369.01      327.43     36.52 o 
 -16   4   4      676.12      605.13     55.07 o 
 -15   4   4      179.76      141.92     28.04 o 
 -14   4   4      333.48      280.56     21.82 o 
 -13   4   4     1405.21     1420.92     30.82 o 
 -12   4   4      755.86      786.14     15.83 o 
 -11   4   4     1270.32     1330.70     26.41 o 
 -10   4   4       78.83       68.85      9.78 o 
  -9   4   4      509.15      455.83     12.79 o 
  -8   4   4     3327.62     3289.18     39.06 o 
  -7   4   4     5309.54     5292.47    200.25 o 
  -6   4   4     3382.25     3428.54     36.64 o 
  -5   4   4       40.65       46.13      8.00 o 
  -4   4   4     2593.64     2503.24     25.84 o 
  -3   4   4     4951.99     5050.05     31.38 o 
  -2   4   4     6605.87     6833.81     43.07 o 
  -1   4   4     1798.62     1694.44     46.71 o 
   0   4   4      558.45      556.47     12.16 o 
   1   4   4      558.71      466.75     11.93 o 
   2   4   4     2079.43     2104.72     34.59 o 
   3   4   4     2933.25     3081.75     39.74 o 
   4   4   4     1589.19     1506.47     21.47 o 
   5   4   4        0.75        6.83      2.92 o 
   6   4   4      662.60      677.58     14.58 o 
   7   4   4     1545.19     1538.21     27.92 o 
   8   4   4      821.10      847.96     41.47 o 
   9   4   4      454.71      419.76     22.05 o 
  10   4   4        4.08       13.84      6.42 o 
  11   4   4      201.34      187.71     28.57 o 
  12   4   4     1177.42     1217.39     39.14 o 
  13   4   4      720.14      669.78     41.51 o 
  14   4   4      195.77      122.65     30.55 o 
 -17   5   4        5.94       17.87     13.79 o 
 -16   5   4      532.84      520.69     47.12 o 
 -15   5   4     1421.45     1568.59     55.73 o 
 -14   5   4     1245.63     1318.20     44.87 o 
 -13   5   4      551.55      501.61     75.68 o 
 -12   5   4       37.54       31.22      6.31 o 
 -11   5   4      623.32      679.93     19.15 o 
 -10   5   4     3117.41     3103.77     51.59 o 
  -9   5   4     2962.71     2933.43     45.79 o 
  -8   5   4     1922.19     1957.29     37.46 o 
  -7   5   4      378.25      370.04     11.79 o 
  -6   5   4     1363.07     1274.06     23.33 o 
  -5   5   4     5919.10     5789.49     72.27 o 
  -4   5   4     2088.09     1939.31     32.12 o 
  -3   5   4       15.09       17.52      3.85 o 
  -2   5   4      212.26      215.01      7.28 o 
  -1   5   4     2005.68     1909.05     22.83 o 
   0   5   4     4861.78     4754.71    114.16 o 
   1   5   4     2570.62     2475.20     50.13 o 
   2   5   4     1024.94     1000.89     17.85 o 
   3   5   4       52.53       68.78      9.92 o 
   4   5   4     2010.24     2002.04     30.56 o 
   5   5   4     4294.01     4391.51     52.94 o 
   6   5   4     2032.65     2123.21     45.07 o 
   7   5   4       37.57       42.15      7.71 o 
   8   5   4      263.00      215.37     19.60 o 
   9   5   4     1895.39     1988.13     57.01 o 
  10   5   4     2204.47     2362.92     63.08 o 
  11   5   4     1582.19     1692.57     49.10 o 
  12   5   4       65.70       52.95     15.96 o 
  13   5   4       18.12       23.68      9.27 o 
 -16   6   4      599.20      520.85     59.42 o 
 -15   6   4        7.56       23.97      9.47 o 
 -14   6   4      445.36      489.17     48.44 o 
 -13   6   4      718.48      799.51     55.89 o 
 -12   6   4     2218.30     2405.33     69.74 o 
 -11   6   4      894.65      840.54     26.40 o 
 -10   6   4      125.30      140.06     24.04 o 
  -9   6   4      666.46      626.86     19.11 o 
  -8   6   4     1458.34     1537.96     30.86 o 
  -7   6   4     1780.85     1797.86     27.48 o 
  -6   6   4     1310.85     1284.11     20.20 o 
  -5   6   4       69.11       81.16     12.88 o 
  -4   6   4      398.87      363.11      8.67 o 
  -3   6   4     2522.78     2488.33     33.51 o 
  -2   6   4     2417.56     2484.76     37.99 o 
  -1   6   4     2833.68     2676.72     79.76 o 
   0   6   4        6.78        8.23      3.28 o 
   1   6   4      935.04      906.71     19.57 o 
   2   6   4     2957.78     2818.89     86.14 o 
   3   6   4     3477.27     3299.70    133.65 o 
   4   6   4     1483.55     1482.40     29.86 o 
   5   6   4      234.53      213.14     23.03 o 
   6   6   4      766.69      779.92     22.55 o 
   7   6   4     1486.83     1540.95     41.17 o 
   8   6   4     1655.26     1671.45     50.99 o 
   9   6   4      261.73      267.07     38.50 o 
  10   6   4       37.28       27.46      9.75 o 
  11   6   4      284.30      208.76     46.67 o 
  12   6   4      332.29      232.48     54.52 o 
 -14   7   4      144.73      109.97     27.06 o 
 -13   7   4      261.60      198.08     52.26 o 
 -12   7   4        1.46       10.25     12.37 o 
 -11   7   4      325.15      258.29     54.41 o 
 -10   7   4      346.08      350.63     21.99 o 
  -9   7   4      856.54      843.67     25.34 o 
  -8   7   4      226.88      178.59     16.43 o 
  -7   7   4        6.64        4.42      9.14 o 
  -6   7   4      186.58      163.94     10.73 o 
  -5   7   4        8.22       23.06      5.00 o 
  -4   7   4      503.15      495.50     14.40 o 
  -3   7   4      232.62      210.60     16.33 o 
  -2   7   4      184.18      171.09     14.00 o 
  -1   7   4      716.30      704.56     20.42 o 
   0   7   4      764.76      756.32     19.27 o 
   1   7   4      376.09      384.24     14.57 o 
   2   7   4        0.62       -1.47      7.05 o 
   3   7   4      219.00      215.33     22.82 o 
   4   7   4        4.47        6.01      5.15 o 
   5   7   4       54.85       68.17     12.90 o 
   6   7   4       46.97       33.73      9.83 o 
   7   7   4      110.60       88.81     18.39 o 
   8   7   4       64.22       64.82     15.27 o 
   9   7   4      174.39      132.93     30.53 o 
  10   7   4      415.34      341.60     38.61 o 
  11   7   4       72.68       46.80     11.04 o 
 -13   8   4        2.73        6.04     18.88 o 
 -12   8   4       15.25       19.28     14.63 o 
 -11   8   4        2.02       20.48      9.78 o 
 -10   8   4        0.65        7.68     10.44 o 
  -9   8   4      166.55      128.09     15.27 o 
  -8   8   4       72.70       61.73     15.82 o 
  -7   8   4      114.83      100.70     22.63 o 
  -6   8   4      181.49      190.85     37.60 o 
  -5   8   4        4.88        9.50      8.67 o 
  -4   8   4       65.48       59.56     12.97 o 
  -3   8   4      136.88      125.42     22.20 o 
  -2   8   4       38.33       45.41      9.21 o 
  -1   8   4      421.72      396.71     12.72 o 
   0   8   4       11.47       14.75      6.83 o 
   1   8   4        1.59        3.93      7.29 o 
   2   8   4        3.17        0.96      5.95 o 
   3   8   4       28.27       33.66      9.78 o 
   4   8   4       13.33       19.37     11.35 o 
   5   8   4       10.66       16.20      8.56 o 
   6   8   4      482.66      435.47     60.15 o 
   7   8   4      191.32      145.76     28.13 o 
   8   8   4       27.60       24.90     11.85 o 
   9   8   4       15.57       15.85      8.46 o 
 -11   9   4      105.90       61.36     22.94 o 
 -10   9   4      583.63      629.81     37.63 o 
  -9   9   4      734.77      760.05     40.09 o 
  -8   9   4       50.50       35.21      9.85 o 
  -7   9   4       48.76       33.43      9.84 o 
  -6   9   4     1282.94     1298.93     36.82 o 
  -5   9   4      746.52      792.30     23.39 o 
  -4   9   4     1645.92     1605.05     66.68 o 
  -3   9   4      555.71      561.64     19.46 o 
  -2   9   4       49.96       40.33     14.11 o 
  -1   9   4      476.80      469.78     18.68 o 
   0   9   4      867.03      844.94     22.22 o 
   1   9   4      284.38      274.73     61.99 o 
   2   9   4       17.60       26.82      7.72 o 
   3   9   4      311.73      256.81     51.70 o 
   4   9   4      177.50      157.67     34.07 o 
   5   9   4      587.77      599.98     29.41 o 
   6   9   4      202.23      177.84     42.10 o 
   7   9   4      143.92       95.09     24.83 o 
  -8  10   4      799.04      845.81     54.83 o 
  -7  10   4      647.34      653.79     36.41 o 
  -6  10   4      217.84      156.14     27.42 o 
  -5  10   4       75.30       57.61     19.05 o 
  -4  10   4       59.72       49.04     16.81 o 
  -3  10   4      944.39      933.48     38.62 o 
  -2  10   4     1049.13     1037.36     51.41 o 
  -1  10   4      534.19      543.27     30.78 o 
   0  10   4      138.83      101.53     32.90 o 
   1  10   4      173.24      130.06     53.10 o 
   2  10   4     1233.66     1208.51     52.21 o 
   3  10   4      874.23      896.37     48.82 o 
   4  10   4      302.33      223.18     68.62 o 
   5  10   4        5.75        2.84      9.71 o 
 -19   1   5       55.38       33.56     10.38 o 
 -18   1   5      379.30      308.08     47.72 o 
 -17   1   5     1225.48     1148.96     48.69 o 
 -16   1   5      154.19      113.32     26.97 o 
 -15   1   5       48.55       39.88      9.92 o 
 -14   1   5     1118.70     1065.30     27.83 o 
 -13   1   5      491.00      478.80     19.20 o 
 -12   1   5     1929.31     1872.56     41.23 o 
 -11   1   5      681.96      659.48     13.06 o 
 -10   1   5      166.14      161.45     12.27 o 
  -9   1   5     1130.61     1112.76     11.05 o 
  -8   1   5     2201.84     2141.46     25.47 o 
  -7   1   5     5860.78     5905.94     64.41 o 
  -6   1   5      296.12      283.59      6.52 o 
  -5   1   5     4418.74     4459.10     53.17 o 
  -4   1   5     1010.35     1292.93     10.06 o 
  -3   1   5      226.28      204.70      4.20 o 
  -2   1   5     2246.54     2336.53     15.78 o 
  -1   1   5     1515.80     1525.11     10.74 o 
   0   1   5      349.77      353.28      6.06 o 
   1   1   5     1534.19     1525.28     11.45 o 
   2   1   5     2539.91     2521.66     18.65 o 
   3   1   5     1787.34     1804.62     15.67 o 
   4   1   5        3.22        6.38      3.72 o 
   5   1   5     2301.61     2449.74     28.97 o 
   6   1   5     1036.11     1051.00     19.39 o 
   7   1   5      696.61      688.51     20.24 o 
   8   1   5      563.05      506.41     32.00 o 
   9   1   5      342.99      427.70     38.80 o 
  10   1   5      133.58      139.09     16.75 o 
  11   1   5      402.01      441.38     26.52 o 
  12   1   5      433.05      408.46     56.34 o 
  13   1   5      540.56      491.90     44.08 o 
  14   1   5       25.76       26.52     10.40 o 
 -18   2   5       61.37       40.58     16.93 o 
 -17   2   5        4.32       13.55      6.39 o 
 -16   2   5      984.13     1006.78     34.58 o 
 -15   2   5     2068.28     2133.19     59.39 o 
 -14   2   5      276.59      293.13     19.27 o 
 -13   2   5      291.23      292.66     13.85 o 
 -12   2   5       36.41       35.72      6.27 o 
 -11   2   5     4249.52     4293.26     48.32 o 
 -10   2   5     4484.46     4371.82     49.81 o 
  -9   2   5     2341.68     2260.07     27.94 o 
  -8   2   5       17.05       16.16      2.99 o 
  -7   2   5     1547.67     1558.20     14.56 o 
  -6   2   5    10817.36    10977.30    130.21 o 
  -5   2   5    10581.16    10852.65    154.60 o 
  -4   2   5     1143.52     1066.27     11.29 o 
  -3   2   5      232.89      232.57      4.57 o 
  -2   2   5     1888.97     1909.14     12.45 o 
  -1   2   5     9990.34    10218.12     68.96 o 
   0   2   5    10425.86    10640.06     62.08 o 
   1   2   5     3820.49     3925.79     33.88 o 
   2   2   5      553.60      533.81     14.02 o 
   3   2   5     1438.72     1334.40     15.30 o 
   4   2   5     5826.49     5970.16     64.98 o 
   5   2   5     4120.74     4274.92     44.05 o 
   6   2   5     1333.58     1287.57     21.13 o 
   7   2   5      141.22      130.92     16.20 o 
   8   2   5      204.60      229.62     24.69 o 
   9   2   5     1905.46     2049.22     41.05 o 
  10   2   5     1828.46     1863.93     42.55 o 
  11   2   5      273.48      251.18     33.48 o 
  12   2   5        4.57       13.18      7.68 o 
  13   2   5      521.56      462.85     69.41 o 
  14   2   5     1109.07     1159.56     63.51 o 
 -18   3   5     1209.67     1262.07     85.84 o 
 -17   3   5     1454.48     1510.20     66.46 o 
 -16   3   5      473.12      420.52     27.94 o 
 -15   3   5       32.60       17.91      7.86 o 
 -14   3   5      206.53      242.46     20.58 o 
 -13   3   5     2821.07     2759.63     61.27 o 
 -12   3   5     3396.20     3201.99     71.94 o 
 -11   3   5      631.05      592.74     14.81 o 
 -10   3   5      229.25      236.75     10.13 o 
  -9   3   5      968.86      955.02     13.91 o 
  -8   3   5     4274.66     4303.34     41.28 o 
  -7   3   5     4385.91     4409.16     72.31 o 
  -6   3   5     2963.11     2898.77    118.30 o 
  -5   3   5      360.55      395.65      9.13 o 
  -4   3   5     2111.28     2024.88     17.59 o 
  -3   3   5     7252.27     7186.23     53.24 o 
  -2   3   5     5281.62     5119.91     45.70 o 
  -1   3   5       11.58       18.36      2.66 o 
   0   3   5      822.37      804.47     16.25 o 
   1   3   5     2959.39     2939.00     26.30 o 
   2   3   5     3573.49     3529.57     66.17 o 
   3   3   5     2917.73     2773.76     42.13 o 
   4   3   5      303.81      282.48     11.99 o 
   5   3   5      410.92      361.72     15.66 o 
   6   3   5     3936.05     4124.79     48.35 o 
   7   3   5     5137.32     5326.21    118.31 o 
   8   3   5     1788.20     1818.68     34.37 o 
   9   3   5       72.65       69.03     11.06 o 
  10   3   5      420.32      364.87     24.43 o 
  11   3   5     1446.24     1509.01     47.04 o 
  12   3   5     1382.05     1470.86     49.30 o 
  13   3   5      293.81      226.17     55.01 o 
 -17   4   5        3.27        8.11     11.51 o 
 -16   4   5      189.99      170.99     41.97 o 
 -15   4   5      998.67     1047.86     55.59 o 
 -14   4   5     1016.50      993.95     42.02 o 
 -13   4   5      480.27      404.23     24.65 o 
 -12   4   5     1196.50     1132.36     25.70 o 
 -11   4   5      603.58      622.96     15.85 o 
 -10   4   5     2626.73     2422.70     52.38 o 
  -9   4   5      591.33      567.45     16.15 o 
  -8   4   5        1.92        6.38      6.57 o 
  -7   4   5      519.23      543.88     15.68 o 
  -6   4   5      744.72      770.62     19.51 o 
  -5   4   5     2907.01     2896.89     38.25 o 
  -4   4   5     3698.25     3620.41    119.01 o 
  -3   4   5        0.34        5.20      1.93 o 
  -2   4   5     1509.89     1455.83     12.98 o 
  -1   4   5     1272.31     1267.54     11.93 o 
   0   4   5     1629.53     1608.80     20.80 o 
   1   4   5     1213.32     1160.03     34.96 o 
   2   4   5      243.78      226.96     16.23 o 
   3   4   5      474.35      482.19     23.77 o 
   4   4   5      653.31      637.01      9.31 o 
   5   4   5     2089.00     1974.12     61.54 o 
   6   4   5     1047.63      955.29     31.12 o 
   7   4   5        4.44        7.21      5.29 o 
   8   4   5      611.15      536.46     34.04 o 
   9   4   5      566.59      600.61     41.78 o 
  10   4   5      289.92      295.33     56.93 o 
  11   4   5      205.31      165.70     33.20 o 
  12   4   5       11.15        2.57     13.01 o 
  13   4   5       30.79       25.61      9.26 o 
 -17   5   5       20.52       15.34     11.91 o 
 -16   5   5       37.52       42.43     14.42 o 
 -15   5   5      223.96      178.08     39.06 o 
 -14   5   5      115.26       98.60     22.63 o 
 -13   5   5       44.06       60.78     15.39 o 
 -12   5   5       18.70       24.80     15.78 o 
 -11   5   5       31.97       32.86      8.41 o 
 -10   5   5      248.94      219.53     13.84 o 
  -9   5   5       63.81       78.96     14.39 o 
  -8   5   5      113.02      104.51     14.72 o 
  -7   5   5      119.70      126.96      9.80 o 
  -6   5   5      157.51      156.59     19.57 o 
  -5   5   5       91.94      107.74     14.33 o 
  -4   5   5       36.94       41.79      5.11 o 
  -3   5   5       14.31       14.90      3.04 o 
  -2   5   5       12.73       15.25      2.56 o 
  -1   5   5        1.61        3.45      2.51 o 
   0   5   5       84.65       81.45      7.83 o 
   1   5   5        8.69        5.28      3.18 o 
   2   5   5       90.97       90.02      6.03 o 
   3   5   5       63.32       61.02      6.40 o 
   4   5   5        4.12        8.21      3.60 o 
   5   5   5        0.15       10.17      5.60 o 
   6   5   5        1.10        7.56      4.24 o 
   7   5   5       19.08       17.24      9.93 o 
   8   5   5        6.46       11.88     10.71 o 
   9   5   5        0.08       19.07      9.36 o 
  10   5   5       24.82       32.00     11.86 o 
  11   5   5       13.06       18.15      9.45 o 
  12   5   5        3.60        8.59     11.74 o 
 -16   6   5      497.61      412.14     62.79 o 
 -15   6   5      804.96      789.13     51.97 o 
 -14   6   5     1021.10     1057.91     57.00 o 
 -13   6   5        2.39       15.83     10.32 o 
 -12   6   5      182.25      176.85     35.08 o 
 -11   6   5      263.49      292.05     47.06 o 
 -10   6   5      468.08      450.72     21.64 o 
  -9   6   5       33.69       54.89     12.42 o 
  -8   6   5        4.06        3.74      6.85 o 
  -7   6   5      551.59      546.97     19.31 o 
  -6   6   5      866.98      797.02     23.53 o 
  -5   6   5     1058.96     1060.22     28.55 o 
  -4   6   5      807.79      760.18     19.00 o 
  -3   6   5       21.93       13.41      3.50 o 
  -2   6   5     1738.60     1638.26     36.88 o 
  -1   6   5     1335.39     1261.37     34.75 o 
   0   6   5      602.39      629.14     11.52 o 
   1   6   5      606.83      579.95     15.25 o 
   2   6   5        0.22        2.07      5.08 o 
   3   6   5       48.02       47.83      9.33 o 
   4   6   5       88.73      106.64     17.44 o 
   5   6   5      651.37      665.86     36.10 o 
   6   6   5      766.66      770.58     34.24 o 
   7   6   5        1.51       16.53      9.03 o 
   8   6   5      114.47      113.65     19.30 o 
   9   6   5      166.58      151.65     30.17 o 
  10   6   5      157.91      116.39     30.08 o 
  11   6   5       97.96       54.56     16.50 o 
 -15   7   5        0.63      -12.44     25.71 o 
 -14   7   5      255.66      208.75     59.70 o 
 -13   7   5     1405.22     1546.87     68.92 o 
 -12   7   5     1066.51     1207.21     40.13 o 
 -11   7   5      382.82      417.31     35.28 o 
 -10   7   5       68.08       55.25     16.48 o 
  -9   7   5      711.94      730.92     24.34 o 
  -8   7   5     1927.42     1871.67     41.59 o 
  -7   7   5     2147.45     2109.28     45.32 o 
  -6   7   5      279.11      254.03     18.58 o 
  -5   7   5       41.10       42.00      9.13 o 
  -4   7   5     1720.60     1627.77     57.55 o 
  -3   7   5     1984.83     2109.13     38.43 o 
  -2   7   5     1583.95     1571.11     29.92 o 
  -1   7   5      361.28      333.07     15.99 o 
   0   7   5      350.80      343.70     14.78 o 
   1   7   5      981.02      757.18    115.29 o 
   2   7   5     2377.70     2486.26     46.70 o 
   3   7   5      732.72      706.18     23.57 o 
   4   7   5      220.54      260.44     37.66 o 
   5   7   5       23.92       20.26      9.30 o 
   6   7   5      803.14      854.56     41.54 o 
   7   7   5     1102.66     1166.48     35.38 o 
   8   7   5      847.35      843.00     31.73 o 
   9   7   5       49.81       36.27     11.15 o 
  10   7   5       77.47       64.01     15.33 o 
 -13   8   5       49.45       41.61     17.85 o 
 -12   8   5      105.74       98.55     28.07 o 
 -11   8   5      773.64      838.37     44.88 o 
 -10   8   5     1423.31     1469.43     42.83 o 
  -9   8   5      749.04      744.64     33.35 o 
  -8   8   5        1.39       10.23      5.22 o 
  -7   8   5      305.37      287.02     27.02 o 
  -6   8   5     1489.93     1572.19     47.53 o 
  -5   8   5     2121.92     2077.62     46.04 o 
  -4   8   5     1619.80     1621.82     38.69 o 
  -3   8   5        6.35       11.62      7.25 o 
  -2   8   5       13.67       19.54      4.68 o 
  -1   8   5     1406.43     1409.21     30.55 o 
   0   8   5     2755.48     2756.04     57.62 o 
   1   8   5     1131.31     1175.71     37.50 o 
   2   8   5       38.96       38.76      9.35 o 
   3   8   5     1005.22     1017.91     35.13 o 
   4   8   5     2475.79     2561.40     57.96 o 
   5   8   5     1698.90     1657.24     70.72 o 
   6   8   5      198.89      196.52     34.18 o 
   7   8   5       46.26       36.09     11.63 o 
   8   8   5      461.33      435.64     35.15 o 
 -11   9   5      197.21      143.77     52.81 o 
 -10   9   5       19.68       19.50     11.05 o 
  -9   9   5      261.15      201.31     55.02 o 
  -8   9   5      354.27      340.27     44.54 o 
  -7   9   5      317.30      321.93     19.33 o 
  -6   9   5       39.63       41.54     10.84 o 
  -5   9   5      211.19      194.67     19.52 o 
  -4   9   5      140.90      141.88     34.30 o 
  -3   9   5      481.72      453.15     19.71 o 
  -2   9   5      367.29      362.66     31.85 o 
  -1   9   5       28.55       38.74     10.93 o 
   0   9   5       98.28       85.29     24.20 o 
   1   9   5      473.89      499.15     26.70 o 
   2   9   5      306.90      291.15     44.00 o 
   3   9   5      528.52      534.96     29.61 o 
   4   9   5       39.42       37.98     11.96 o 
   5   9   5      218.49      162.00     44.66 o 
   6   9   5      160.97      134.23     30.28 o 
  -8  10   5       61.59       44.04     12.29 o 
  -7  10   5       72.65       46.96     19.92 o 
  -6  10   5       30.50       23.21      9.53 o 
  -5  10   5      358.83      317.96     25.59 o 
  -4  10   5        1.02        4.59      7.41 o 
  -3  10   5        6.26        8.31      9.55 o 
  -2  10   5       65.77       43.60     16.10 o 
  -1  10   5        6.20        5.26     10.46 o 
   0  10   5        7.04        8.71     10.01 o 
   1  10   5       47.38       41.31     13.97 o 
   2  10   5       93.82       75.70     25.65 o 
   3  10   5        0.79       10.20     10.50 o 
 -19   0   6      923.23      923.23     78.82 o 
 -18   0   6     3784.47     3850.46     98.08 o 
 -17   0   6      210.37      194.28     71.28 o 
 -16   0   6      338.85      298.55     87.86 o 
 -15   0   6       27.78       34.29     16.80 o 
 -14   0   6     2812.71     2929.84     78.39 o 
 -13   0   6     2224.57     2237.04     59.76 o 
 -12   0   6     2023.39     1990.95     33.65 o 
 -11   0   6      291.10      274.88     11.81 o 
 -10   0   6       73.68       74.64     10.30 o 
  -9   0   6     9115.62     9160.31    145.13 o 
  -8   0   6     8605.19     8613.32    178.33 o 
  -7   0   6     1867.67     1799.06     18.58 o 
  -6   0   6       94.23       86.04      7.97 o 
  -5   0   6      113.78       97.30      6.19 o 
  -4   0   6    30677.62    32818.38    476.36 o 
  -3   0   6    21271.19    22635.72    268.78 o 
  -2   0   6     3605.11     4224.42     31.89 o 
  -1   0   6      786.11      808.70     15.27 o 
   0   0   6      684.47      677.83     16.55 o 
   1   0   6     8961.50     9380.29     91.59 o 
   2   0   6     7900.74     8199.07     67.52 o 
   3   0   6     2761.07     2882.54     45.31 o 
   4   0   6      254.94      269.43     12.34 o 
   5   0   6     1962.33     1946.88     47.02 o 
   6   0   6     5440.88     5545.36    132.42 o 
   7   0   6     2647.98     2672.23     57.81 o 
   8   0   6      338.57      358.63     62.18 o 
   9   0   6       46.23       51.99     17.13 o 
  10   0   6      199.08      213.59     31.37 o 
  11   0   6     1644.78     1618.05     55.69 o 
  12   0   6      966.99      986.53     53.66 o 
  13   0   6       68.78       42.99     16.04 o 
 -19   1   6      220.71      147.34     54.72 o 
 -18   1   6       30.69       26.35     12.08 o 
 -17   1   6     1270.55     1196.67     38.84 o 
 -16   1   6     2101.13     2137.94     62.56 o 
 -15   1   6     1281.44     1260.32     31.46 o 
 -14   1   6      716.84      702.66     27.63 o 
 -13   1   6       25.67       27.83      6.45 o 
 -12   1   6     1240.39     1211.42     20.33 o 
 -11   1   6     1343.27     1275.87     14.55 o 
 -10   1   6     1249.05     1172.73     19.25 o 
  -9   1   6      655.49      635.04     15.38 o 
  -8   1   6      384.80      352.23      9.50 o 
  -7   1   6     2650.66     2633.54     34.03 o 
  -6   1   6     7670.88     7669.69    149.06 o 
  -5   1   6     4042.27     4069.34     30.16 o 
  -4   1   6     1855.93     1955.16     12.04 o 
  -3   1   6       16.72       47.25      5.02 o 
  -2   1   6     1365.53     1279.52     15.40 o 
  -1   1   6     2659.62     2552.20     16.51 o 
   0   1   6     2250.03     2175.45     15.70 o 
   1   1   6      183.59      175.87      7.06 o 
   2   1   6      575.76      552.96     11.85 o 
   3   1   6     2381.90     2339.15     20.73 o 
   4   1   6     2971.80     2983.75     33.30 o 
   5   1   6     1882.56     1811.55     27.93 o 
   6   1   6       11.47        8.85      4.10 o 
   7   1   6      908.60      935.85     21.61 o 
   8   1   6     1409.92     1471.38     29.26 o 
   9   1   6     1662.42     1707.01     36.28 o 
  10   1   6      662.34      669.87     24.70 o 
  11   1   6        8.33       12.82      7.57 o 
  12   1   6      253.93      201.53     40.53 o 
  13   1   6      667.46      640.38     46.80 o 
 -18   2   6        3.61       14.67     13.92 o 
 -17   2   6      404.56      382.85     28.31 o 
 -16   2   6       26.00       28.37      9.90 o 
 -15   2   6        9.53        9.75      6.45 o 
 -14   2   6      219.48      217.38     19.81 o 
 -13   2   6      801.53      775.55     18.16 o 
 -12   2   6       53.25       38.15      8.44 o 
 -11   2   6       55.85       65.39     11.13 o 
 -10   2   6      483.56      456.37     18.17 o 
  -9   2   6      544.29      540.71     15.56 o 
  -8   2   6     1093.98     1082.33     22.93 o 
  -7   2   6        4.07        8.82      2.66 o 
  -6   2   6        6.44        9.06      1.93 o 
  -5   2   6      233.56      222.64      4.81 o 
  -4   2   6       24.85       34.62      3.59 o 
  -3   2   6      446.41      390.95      7.25 o 
  -2   2   6     4256.80     4420.95     25.85 o 
  -1   2   6        2.76        4.98      1.41 o 
   0   2   6      121.46      125.77      8.43 o 
   1   2   6     1038.71     1027.47     18.97 o 
   2   2   6      590.03      607.74     19.03 o 
   3   2   6       24.65       19.40      3.44 o 
   4   2   6       73.73       77.83     10.62 o 
   5   2   6       23.68       27.89      4.74 o 
   6   2   6       81.53       69.50     11.31 o 
   7   2   6      528.59      507.03     31.18 o 
   8   2   6      245.24      241.19     28.87 o 
   9   2   6       16.77        8.43      7.55 o 
  10   2   6      224.17      194.45     27.83 o 
  11   2   6       88.75       93.52     19.16 o 
  12   2   6      133.19       97.45     18.50 o 
  13   2   6       76.35       53.97     15.85 o 
 -18   3   6       47.84       36.81     19.23 o 
 -17   3   6      262.36      219.71     60.21 o 
 -16   3   6       32.92       21.90     11.23 o 
 -15   3   6       20.74       21.36      9.12 o 
 -14   3   6       37.58       28.62      7.25 o 
 -13   3   6      589.18      542.68     20.30 o 
 -12   3   6     1065.44      957.78     21.98 o 
 -11   3   6       67.35       64.61     11.18 o 
 -10   3   6      429.37      408.89     16.81 o 
  -9   3   6      870.69      831.46     18.44 o 
  -8   3   6      530.07      532.13     20.00 o 
  -7   3   6       42.50       59.50     15.56 o 
  -6   3   6      256.08      232.63      9.52 o 
  -5   3   6      556.41      519.51     12.10 o 
  -4   3   6      190.46      183.20      4.63 o 
  -3   3   6      605.23      549.18     10.25 o 
  -2   3   6       78.14       74.14      5.05 o 
  -1   3   6        6.20        8.94      2.76 o 
   0   3   6     1201.91     1182.28     26.16 o 
   1   3   6      791.27      811.04     41.75 o 
   2   3   6       10.23       15.94      5.65 o 
   3   3   6       52.93       50.64      9.41 o 
   4   3   6       22.59       27.73      5.71 o 
   5   3   6      798.35      744.72     21.31 o 
   6   3   6       17.57       15.48      5.53 o 
   7   3   6      732.15      620.81     38.05 o 
   8   3   6       44.07       42.05      7.83 o 
   9   3   6      129.64      116.59     19.77 o 
  10   3   6      144.09      130.07     22.54 o 
  11   3   6       21.50       27.35     12.84 o 
  12   3   6        1.42       10.72     10.50 o 
  13   3   6       11.99       20.51     11.00 o 
 -17   4   6      438.85      404.64     36.83 o 
 -16   4   6        2.82       12.79     11.86 o 
 -15   4   6      121.37      135.90     29.91 o 
 -14   4   6     1611.53     1697.02     59.32 o 
 -13   4   6     3561.47     3864.76     93.34 o 
 -12   4   6      652.40      767.96     33.51 o 
 -11   4   6        6.05        6.82      3.43 o 
 -10   4   6       49.84       45.31      8.83 o 
  -9   4   6     1668.96     1689.34     26.12 o 
  -8   4   6     4109.33     3952.62    181.52 o 
  -7   4   6      123.95      107.19      9.60 o 
  -6   4   6      164.57      180.04     14.75 o 
  -5   4   6     1102.52     1131.46     25.12 o 
  -4   4   6     1982.55     1945.54     22.41 o 
  -3   4   6     3496.43     3461.99     29.81 o 
  -2   4   6     1496.27     1468.07     16.19 o 
  -1   4   6       14.49       14.56      2.85 o 
   0   4   6     1227.33     1202.91     35.76 o 
   1   4   6     4363.31     4354.54     65.78 o 
   2   4   6     2585.14     2675.93     45.53 o 
   3   4   6      584.92      601.36     19.61 o 
   4   4   6        1.30       15.80      7.28 o 
   5   4   6       39.46       57.11     10.33 o 
   6   4   6     1771.97     1841.72     42.28 o 
   7   4   6     2112.31     2201.38     48.51 o 
   8   4   6      803.56      786.96     33.53 o 
   9   4   6       49.75       43.50     10.06 o 
  10   4   6      224.01      216.12     38.17 o 
  11   4   6      461.63      435.97     45.02 o 
  12   4   6      463.25      396.48     50.79 o 
 -17   5   6      291.82      230.92     59.62 o 
 -16   5   6     1003.81     1058.28     48.81 o 
 -15   5   6      504.83      521.39     30.39 o 
 -14   5   6     1040.46     1078.24     36.76 o 
 -13   5   6      222.40      220.84     35.57 o 
 -12   5   6      862.97      913.36     36.06 o 
 -11   5   6     6302.69     6490.55    183.12 o 
 -10   5   6     1630.75     1649.91     38.76 o 
  -9   5   6      471.65      472.91     35.47 o 
  -8   5   6      178.80      157.87     14.84 o 
  -7   5   6     3506.68     3500.44     44.28 o 
  -6   5   6     2575.36     2687.10     32.93 o 
  -5   5   6     2169.66     2110.16     43.84 o 
  -4   5   6     1000.37      928.30     22.44 o 
  -3   5   6       50.44       44.99      7.52 o 
  -2   5   6     4126.53     4099.47     55.44 o 
  -1   5   6     5583.88     5727.52    101.57 o 
   0   5   6     2476.56     2443.86     44.97 o 
   1   5   6       50.88       57.00     10.85 o 
   2   5   6      407.57      424.47     25.69 o 
   3   5   6     1858.37     1981.85     37.75 o 
   4   5   6     3127.86     3240.12     63.28 o 
   5   5   6      262.86      344.85     40.64 o 
   6   5   6       15.92       31.04      9.86 o 
   7   5   6      121.07      127.83     20.11 o 
   8   5   6     2068.59     2198.71     59.01 o 
   9   5   6     2375.49     2514.05     42.61 o 
  10   5   6      817.94      836.58     40.52 o 
  11   5   6       30.85       32.24     12.17 o 
 -16   6   6       40.90       30.27     13.69 o 
 -15   6   6      357.26      372.15     36.80 o 
 -14   6   6      802.99      792.01     59.47 o 
 -13   6   6     1086.07     1207.18     40.70 o 
 -12   6   6      286.64      296.38     49.17 o 
 -11   6   6       83.25      101.63     18.21 o 
 -10   6   6      723.55      717.27     28.31 o 
  -9   6   6     1873.97     1867.34     43.89 o 
  -8   6   6      983.27      979.99     27.71 o 
  -7   6   6      663.60      708.56     18.68 o 
  -6   6   6       35.23       37.62      8.09 o 
  -5   6   6      435.92      423.14     18.32 o 
  -4   6   6     3722.27     3241.61    264.80 o 
  -3   6   6     4202.89     4203.86     65.91 o 
  -2   6   6     2056.45     2028.36     55.17 o 
  -1   6   6        0.01        3.61      3.59 o 
   0   6   6      158.03      165.20     10.09 o 
   1   6   6     1317.30     1337.58     26.81 o 
   2   6   6     2836.64     2858.79     58.55 o 
   3   6   6      561.85      558.18     25.38 o 
   4   6   6       13.46       20.22      8.42 o 
   5   6   6     1156.18     1136.41     33.32 o 
   6   6   6     1084.67     1093.99     37.66 o 
   7   6   6     1050.65     1085.27     38.48 o 
   8   6   6      187.39      188.15     38.21 o 
   9   6   6       12.90       21.04      9.63 o 
  10   6   6      169.76      126.50     36.68 o 
 -14   7   6        7.67       19.86     15.60 o 
 -13   7   6       23.25       14.31     10.64 o 
 -12   7   6       34.97       35.10     10.38 o 
 -11   7   6       25.66       36.86     11.16 o 
 -10   7   6      232.45      244.71     43.72 o 
  -9   7   6       24.52       30.24     11.42 o 
  -8   7   6       13.32       14.54      6.95 o 
  -7   7   6        3.32        7.48      8.01 o 
  -6   7   6      993.35      880.51     24.71 o 
  -5   7   6        4.21        3.66      8.29 o 
  -4   7   6      556.95      531.80     15.88 o 
  -3   7   6       47.55       55.23     10.25 o 
  -2   7   6       19.87       24.31      5.54 o 
  -1   7   6      625.73      578.58     15.83 o 
   0   7   6        3.56        7.17      5.04 o 
   1   7   6        5.54       11.93      7.29 o 
   2   7   6        8.74        7.98      7.71 o 
   3   7   6      100.69      127.89     20.02 o 
   4   7   6      230.64      232.90     33.77 o 
   5   7   6      266.27      248.78     40.33 o 
   6   7   6        6.07       17.10      7.61 o 
   7   7   6      143.09      133.26     30.27 o 
   8   7   6      187.99      156.00     37.22 o 
   9   7   6      121.83       97.46     21.23 o 
 -13   8   6      342.85      342.23     50.60 o 
 -12   8   6       54.68       46.19     15.91 o 
 -11   8   6       43.12       26.91     11.72 o 
 -10   8   6      122.69      102.12     32.22 o 
  -9   8   6        3.91       -8.45     15.49 o 
  -8   8   6       14.24       16.03      9.89 o 
  -7   8   6       26.01       28.34      9.15 o 
  -6   8   6       32.97       25.96      9.35 o 
  -5   8   6       54.66       51.80     12.36 o 
  -4   8   6       43.40       45.80     10.54 o 
  -3   8   6       14.70       18.69      7.74 o 
  -2   8   6      158.71      144.59     36.46 o 
  -1   8   6      367.97      364.53     24.30 o 
   0   8   6       53.09       47.24     10.24 o 
   1   8   6       60.30       54.35     11.31 o 
   2   8   6      463.69      426.32     23.11 o 
   3   8   6      136.58      123.22     22.89 o 
   4   8   6       32.68       27.09     11.66 o 
   5   8   6       38.44       29.82     10.09 o 
   6   8   6        1.20        7.49     13.38 o 
   7   8   6        9.20       19.13     10.65 o 
 -11   9   6      205.20      150.48     52.42 o 
 -10   9   6      763.33      792.12     46.12 o 
  -9   9   6      414.03      417.67     37.51 o 
  -8   9   6       43.90       44.11     14.39 o 
  -7   9   6      716.07      777.73     40.67 o 
  -6   9   6      639.14      577.84     26.36 o 
  -5   9   6      402.28      412.86     21.35 o 
  -4   9   6       10.57       17.00     11.09 o 
  -3   9   6      241.60      233.49     20.84 o 
  -2   9   6      139.11      117.47     33.05 o 
  -1   9   6      519.52      538.37     25.57 o 
   0   9   6      138.67      141.23     26.77 o 
   1   9   6      143.13      113.76     31.67 o 
   2   9   6       69.73       59.97     17.05 o 
   3   9   6      266.66      248.23     59.96 o 
   4   9   6      426.42      449.32     41.62 o 
   5   9   6      717.41      762.76     43.87 o 
  -7  10   6     1326.71     1357.15    102.20 o 
  -6  10   6       22.37       15.67     15.01 o 
  -5  10   6      236.81      213.30     38.18 o 
  -4  10   6      945.08      934.79     46.43 o 
  -3  10   6      908.06      893.54     51.92 o 
  -2  10   6      197.40      156.09     23.02 o 
  -1  10   6       67.82       39.28     18.89 o 
   0  10   6      403.96      380.39     23.54 o 
   1  10   6     1138.75     1125.54     64.65 o 
   2  10   6      905.69      875.79     61.73 o 
 -19   1   7      340.82      239.22     83.85 o 
 -18   1   7      115.69       95.92     24.55 o 
 -17   1   7      151.98      108.93     26.40 o 
 -16   1   7      205.32      164.05     38.19 o 
 -15   1   7     1748.57     1710.33     56.96 o 
 -14   1   7      677.46      664.43     25.87 o 
 -13   1   7      571.26      598.63     19.05 o 
 -12   1   7        9.19       18.30      5.68 o 
 -11   1   7      544.38      521.23     17.17 o 
 -10   1   7       69.67       77.33     10.40 o 
  -9   1   7      504.60      495.01     12.49 o 
  -8   1   7      610.81      575.28     14.30 o 
  -7   1   7     1194.69     1231.43     13.46 o 
  -6   1   7      201.60      183.83      6.66 o 
  -5   1   7      771.51      720.11     12.45 o 
  -4   1   7     3506.41     3495.84     25.46 o 
  -3   1   7      540.90      497.41      9.03 o 
  -2   1   7     3338.67     3629.01     37.18 o 
  -1   1   7      100.10       87.19      9.14 o 
   0   1   7     5119.56     5170.17     60.00 o 
   1   1   7      268.56      248.77      9.53 o 
   2   1   7     1564.81     1534.87     20.18 o 
   3   1   7      211.39      205.98     12.78 o 
   4   1   7       57.90       61.99      8.71 o 
   5   1   7      366.58      349.39     17.35 o 
   6   1   7     1271.03     1297.84     29.20 o 
   7   1   7     1312.03     1290.98     27.38 o 
   8   1   7       59.50       55.18      9.46 o 
   9   1   7      823.07      759.83     27.70 o 
  10   1   7      474.72      449.58     40.70 o 
  11   1   7      243.42      214.27     41.87 o 
  12   1   7       66.28       56.60     10.50 o 
 -18   2   7      571.21      440.12    113.74 o 
 -17   2   7      911.32      982.11     54.97 o 
 -16   2   7      774.00      751.31     34.59 o 
 -15   2   7     2103.99     2086.96     56.15 o 
 -14   2   7       67.61       54.37     10.67 o 
 -13   2   7     2036.05     2044.45     53.12 o 
 -12   2   7     4057.15     4224.42     46.29 o 
 -11   2   7     3610.18     3507.80     77.12 o 
 -10   2   7     4548.45     4657.03     66.53 o 
  -9   2   7       15.37       19.62      3.89 o 
  -8   2   7     1115.08     1075.50     22.89 o 
  -7   2   7     3681.89     3642.51     46.96 o 
  -6   2   7     5911.59     5868.54     95.70 o 
  -5   2   7      890.51      819.63      9.27 o 
  -4   2   7      104.48       87.48      5.01 o 
  -3   2   7     5018.80     5285.50     63.47 o 
  -2   2   7     7321.98     7555.65     57.06 o 
  -1   2   7     3834.17     3836.31     25.18 o 
   0   2   7      531.02      519.76     17.61 o 
   1   2   7       13.09       14.15      5.20 o 
   2   2   7     1058.57     1068.53     30.39 o 
   3   2   7     3536.83     3464.78     44.49 o 
   4   2   7     2813.40     2828.70     38.28 o 
   5   2   7      938.75      909.00     25.56 o 
   6   2   7        1.29        6.61      9.48 o 
   7   2   7      340.93      364.05     35.94 o 
   8   2   7     3164.00     3281.97     68.52 o 
   9   2   7     1580.23     1584.65     46.95 o 
  10   2   7      127.43      131.73     28.26 o 
  11   2   7       58.66       35.42     12.24 o 
  12   2   7      241.58      196.93     46.57 o 
 -18   3   7      949.54     1018.38     71.51 o 
 -17   3   7      421.72      448.26     40.18 o 
 -16   3   7      172.27      127.67     34.62 o 
 -15   3   7      756.04      759.05     29.90 o 
 -14   3   7     1916.01     1989.42     50.72 o 
 -13   3   7     1365.22     1336.65     30.76 o 
 -12   3   7     3140.92     3119.38     64.85 o 
 -11   3   7      355.24      313.94     25.87 o 
 -10   3   7     5853.75     5926.71     85.56 o 
  -9   3   7     3124.04     3297.04     65.30 o 
  -8   3   7      527.64      528.52     23.32 o 
  -7   3   7     1002.06     1030.24     33.61 o 
  -6   3   7        6.47       10.68      3.67 o 
  -5   3   7     8572.13     8458.58    157.10 o 
  -4   3   7     3796.97     3821.91     34.57 o 
  -3   3   7     1659.02     1618.07     16.52 o 
  -2   3   7      491.74      471.30     10.74 o 
  -1   3   7      217.99      194.34      8.31 o 
   0   3   7     3847.79     3801.71     49.28 o 
   1   3   7     4252.21     4265.28     64.95 o 
   2   3   7     1097.22     1105.37     27.90 o 
   3   3   7      582.03      564.49     24.36 o 
   4   3   7      704.12      706.56     25.95 o 
   5   3   7     3846.12     3736.94    218.53 o 
   6   3   7     1217.68     1251.45     32.90 o 
   7   3   7       21.47       34.30     10.66 o 
   8   3   7      254.89      238.87     29.03 o 
   9   3   7      143.16      156.80     24.11 o 
  10   3   7     1850.41     1894.67     51.22 o 
  11   3   7     1305.01     1333.42     52.14 o 
  12   3   7      416.07      268.86     78.65 o 
 -17   4   7      169.39      141.93     42.76 o 
 -16   4   7      338.23      348.48     34.04 o 
 -15   4   7       20.10       22.54     12.42 o 
 -14   4   7       39.22       38.13     11.01 o 
 -13   4   7      634.15      617.56     32.75 o 
 -12   4   7      460.82      480.84     31.79 o 
 -11   4   7      645.99      700.60     35.67 o 
 -10   4   7      344.49      381.91     29.00 o 
  -9   4   7      967.60      982.15     34.95 o 
  -8   4   7     1823.04     1598.75    135.82 o 
  -7   4   7     1162.25     1154.12     19.77 o 
  -6   4   7       80.44       80.76     10.72 o 
  -5   4   7     1586.62     1536.34     25.90 o 
  -4   4   7      239.51      220.23      7.15 o 
  -3   4   7      402.16      387.51     11.65 o 
  -2   4   7     1529.88     1516.10     20.05 o 
  -1   4   7     3560.22     3443.02     66.37 o 
   0   4   7     3516.91     3646.68     57.06 o 
   1   4   7       79.55      108.76     15.92 o 
   2   4   7      554.73      549.47     16.34 o 
   3   4   7     1735.57     1778.40     34.64 o 
   4   4   7      766.06      762.14     43.44 o 
   5   4   7       96.82      114.33     15.97 o 
   6   4   7       25.55        8.51     14.37 o 
   7   4   7      971.43      902.57     36.74 o 
   8   4   7      255.21      259.91     34.94 o 
   9   4   7      215.04      200.49     36.50 o 
  10   4   7      235.39      193.79     39.76 o 
  11   4   7       40.13       37.45     12.67 o 
 -17   5   7       99.73       67.80     31.50 o 
 -16   5   7       30.70       24.33     13.25 o 
 -15   5   7      258.04      210.97     53.91 o 
 -14   5   7      183.47      183.13     28.11 o 
 -13   5   7      321.38      291.27     26.93 o 
 -12   5   7      129.17      131.63     27.53 o 
 -11   5   7        0.00        7.79      7.06 o 
 -10   5   7       91.30       83.71     17.20 o 
  -9   5   7      180.63      200.61     32.57 o 
  -8   5   7      201.63      182.71     26.52 o 
  -7   5   7       18.85       16.54      3.91 o 
  -6   5   7      305.70      287.98     11.29 o 
  -5   5   7        0.17        4.60      6.53 o 
  -4   5   7      137.87      124.00     11.56 o 
  -3   5   7      141.61      144.12     10.32 o 
  -2   5   7        0.39        3.43      2.22 o 
  -1   5   7        4.63        6.68      4.74 o 
   0   5   7       18.38       18.37      6.05 o 
   1   5   7       26.30       28.49      8.55 o 
   2   5   7      181.81      219.89     28.33 o 
   3   5   7       71.15       81.95     13.67 o 
   4   5   7       57.73       50.82     10.01 o 
   5   5   7        4.30       19.08      7.98 o 
   6   5   7      111.95      105.20     17.67 o 
   7   5   7       94.60       72.52     14.69 o 
   8   5   7       57.01       68.10     14.51 o 
   9   5   7        8.18        8.42      9.89 o 
  10   5   7       57.44       51.70     17.08 o 
 -16   6   7      709.16      702.46     61.38 o 
 -15   6   7      169.17      123.27     41.75 o 
 -14   6   7      166.15      154.28     40.97 o 
 -13   6   7      119.63      116.55     21.62 o 
 -12   6   7        8.87        7.83     10.90 o 
 -11   6   7      863.40      931.85     33.09 o 
 -10   6   7      258.64      286.52     44.30 o 
  -9   6   7        6.34       11.74      9.54 o 
  -8   6   7      744.63      710.34     18.02 o 
  -7   6   7      225.93      221.76     25.94 o 
  -6   6   7     1032.57     1015.05     21.23 o 
  -5   6   7     1042.18     1019.37     20.09 o 
  -4   6   7      374.13      331.65     17.90 o 
  -3   6   7      346.01      332.36     10.76 o 
  -2   6   7       64.07       66.18     12.23 o 
  -1   6   7     1698.56     1714.56     38.80 o 
   0   6   7      656.53      657.50     17.96 o 
   1   6   7      485.10      481.04     22.55 o 
   2   6   7      180.81      183.04     23.34 o 
   3   6   7     1101.92     1114.34     31.21 o 
   4   6   7     1439.95     1404.96     39.83 o 
   5   6   7      162.93      139.05     24.17 o 
   6   6   7        2.68        8.02      8.81 o 
   7   6   7      149.34      126.12     25.46 o 
   8   6   7      130.66      123.25     26.94 o 
   9   6   7      517.73      497.03     46.25 o 
 -14   7   7     1642.58     1788.46     76.01 o 
 -13   7   7      375.81      385.89     54.93 o 
 -12   7   7       64.81       51.85     16.27 o 
 -11   7   7        5.37        8.92      9.85 o 
 -10   7   7     1677.05     1753.12     64.21 o 
  -9   7   7     2111.55     2252.62     64.57 o 
  -8   7   7     1775.58     1785.37     61.05 o 
  -7   7   7      438.94      413.02     16.42 o 
  -6   7   7      232.32      220.78     34.41 o 
  -5   7   7     1981.24     1980.61     41.92 o 
  -4   7   7      813.35      814.44     25.87 o 
  -3   7   7      357.11      359.88     14.58 o 
  -2   7   7      178.44      172.66     36.20 o 
  -1   7   7       58.18       64.17     12.30 o 
   0   7   7     1244.67     1277.12     34.87 o 
   1   7   7     2424.85     2542.82     53.34 o 
   2   7   7      121.35      132.76     24.20 o 
   3   7   7       65.13       66.65     16.34 o 
   4   7   7        9.24       12.16     11.01 o 
   5   7   7     1004.54     1065.06     36.64 o 
   6   7   7      867.13      937.18     41.43 o 
   7   7   7      546.42      589.85     40.19 o 
   8   7   7       38.45       29.14     13.24 o 
 -13   8   7      206.87      152.80     54.58 o 
 -12   8   7     1134.35     1192.90     56.46 o 
 -11   8   7      496.36      545.66     30.76 o 
 -10   8   7      242.86      259.43     36.05 o 
  -9   8   7       32.99       31.44     10.69 o 
  -8   8   7      458.11      452.13     31.85 o 
  -7   8   7     2131.36     2170.43     70.58 o 
  -6   8   7     1864.61     1889.25     58.05 o 
  -5   8   7     1257.73     1250.05     36.67 o 
  -4   8   7      424.37      386.39     23.26 o 
  -3   8   7     1487.59     1454.74     48.39 o 
  -2   8   7     3340.29     3378.22     96.24 o 
  -1   8   7      701.56      702.19     24.33 o 
   0   8   7      185.27      183.37     50.59 o 
   1   8   7      140.10      134.45     27.86 o 
   2   8   7     1014.52     1042.13     30.43 o 
   3   8   7     1173.90     1187.96     34.72 o 
   4   8   7      868.43      905.02     44.85 o 
   5   8   7      317.76      293.78     50.15 o 
   6   8   7        0.57        0.95     11.39 o 
 -10   9   7       70.74       61.66     18.38 o 
  -9   9   7      140.11      100.89     41.05 o 
  -8   9   7      371.73      361.17     40.76 o 
  -7   9   7      204.29      192.51     58.67 o 
  -6   9   7       72.50       66.83     25.48 o 
  -5   9   7       35.38       33.61     12.59 o 
  -4   9   7      439.70      408.95     21.41 o 
  -3   9   7      152.21      134.47     36.99 o 
  -2   9   7        4.75        4.15      7.46 o 
  -1   9   7      240.43      196.61     56.27 o 
   0   9   7      400.86      398.14     31.66 o 
   1   9   7       79.81       70.97     23.02 o 
   2   9   7      497.54      515.46     47.59 o 
   3   9   7        5.59       10.06     11.17 o 
   4   9   7      191.22      157.11     41.79 o 
  -6  10   7       27.25       17.88     17.18 o 
  -5  10   7      110.48       80.06     32.76 o 
  -4  10   7       92.67       70.39     28.60 o 
  -3  10   7       30.32       18.12     10.32 o 
  -2  10   7       29.05       17.36      9.03 o 
  -1  10   7       29.81       21.50      9.91 o 
 -19   0   8      819.87      808.14    112.99 o 
 -18   0   8     1141.26     1157.31     68.08 o 
 -17   0   8      177.31      122.38     56.37 o 
 -16   0   8      942.11      993.77     49.23 o 
 -15   0   8      875.68      913.03     66.91 o 
 -14   0   8      528.85      535.22     28.04 o 
 -13   0   8     4450.58     4473.32    109.74 o 
 -12   0   8      461.67      475.26     18.39 o 
 -11   0   8     6923.16     7006.70     90.21 o 
 -10   0   8    11811.29    11901.03    180.45 o 
  -9   0   8     5938.55     6442.36    251.12 o 
  -8   0   8     1199.31     1143.45     30.64 o 
  -7   0   8      214.46      214.71      9.65 o 
  -6   0   8     2605.36     2654.03     34.46 o 
  -5   0   8     1249.21     1160.60     39.33 o 
  -4   0   8     3228.37     2988.09     53.84 o 
  -3   0   8     2518.28     2295.20     55.75 o 
  -2   0   8       13.42       26.79      6.51 o 
  -1   0   8    11272.70    11657.80    376.52 o 
   0   0   8      983.27      907.03     30.73 o 
   1   0   8     2225.44     2208.78     44.75 o 
   2   0   8     4888.18     4655.53    175.95 o 
   3   0   8      286.44      259.79     26.26 o 
   4   0   8      848.26      843.16     31.23 o 
   5   0   8     1508.61     1506.35     44.98 o 
   6   0   8     1024.86     1033.17     39.40 o 
   7   0   8      941.30      950.28     38.14 o 
   8   0   8       35.08       22.31     11.21 o 
   9   0   8      639.98      643.39     43.50 o 
  10   0   8     2261.41     2456.13     91.30 o 
  11   0   8     1000.32     1022.85     93.86 o 
 -19   1   8       37.53        8.98     12.60 o 
 -18   1   8      143.97      116.99     37.17 o 
 -17   1   8      567.46      482.73     86.26 o 
 -16   1   8     1696.09     1692.79     48.23 o 
 -15   1   8      128.25      113.21     25.37 o 
 -14   1   8      164.59      162.05     32.83 o 
 -13   1   8      248.33      241.81     15.27 o 
 -12   1   8     1728.35     1758.48     36.77 o 
 -11   1   8     2949.87     2938.06     55.01 o 
 -10   1   8      211.91      199.49     10.54 o 
  -9   1   8      280.17      281.07     11.77 o 
  -8   1   8      234.84      235.05      9.68 o 
  -7   1   8     3457.84     3547.87     31.49 o 
  -6   1   8     2308.79     2289.63     23.01 o 
  -5   1   8      364.61      372.36      8.06 o 
  -4   1   8      278.14      244.77      7.24 o 
  -3   1   8     1906.94     1823.20     30.30 o 
  -2   1   8     2219.32     2220.11     34.70 o 
  -1   1   8     2813.91     2835.08     30.17 o 
   0   1   8        7.92       11.08      3.05 o 
   1   1   8     1863.33     1847.39     28.22 o 
   2   1   8     3472.73     3440.58     44.52 o 
   3   1   8     2282.83     2357.31     30.70 o 
   4   1   8     1631.43     1622.67     27.78 o 
   5   1   8      144.74      147.78     21.64 o 
   6   1   8      306.37      276.29     17.84 o 
   7   1   8      950.72      950.86     28.30 o 
   8   1   8      728.26      803.95     29.06 o 
   9   1   8      136.91      124.19     22.65 o 
  10   1   8       12.84        7.21     10.39 o 
  11   1   8      477.60      333.71     80.88 o 
 -18   2   8      125.49       84.98     26.45 o 
 -17   2   8        3.58        5.66     17.71 o 
 -16   2   8       13.10       19.29     12.11 o 
 -15   2   8        6.25       10.40     12.86 o 
 -14   2   8      338.99      330.55     21.44 o 
 -13   2   8      521.06      488.51     24.10 o 
 -12   2   8      223.72      215.76     19.60 o 
 -11   2   8      187.27      189.33     11.16 o 
 -10   2   8      117.71      114.96     11.76 o 
  -9   2   8     1182.45     1139.99     16.87 o 
  -8   2   8     5276.74     5346.24    113.57 o 
  -7   2   8       52.45       56.55      6.45 o 
  -6   2   8      340.92      321.31      8.41 o 
  -5   2   8       29.72       28.08      4.58 o 
  -4   2   8      120.29      105.29      5.30 o 
  -3   2   8      477.28      456.23     10.17 o 
  -2   2   8      812.99      808.26     16.69 o 
  -1   2   8       47.79       44.92      6.20 o 
   0   2   8     1600.82     1678.47     32.80 o 
   1   2   8     1838.15     1866.34     37.76 o 
   2   2   8      392.32      397.83     28.91 o 
   3   2   8       23.97       21.13      3.83 o 
   4   2   8      427.75      381.18     20.50 o 
   5   2   8       32.81       40.46      7.70 o 
   6   2   8      399.44      404.40     44.45 o 
   7   2   8      118.72      111.39     17.89 o 
   8   2   8      363.81      348.57     48.47 o 
   9   2   8      419.23      328.39     41.71 o 
  10   2   8       66.99       54.70     13.98 o 
  11   2   8       22.91       20.13      9.48 o 
 -18   3   8      191.28      144.57     52.36 o 
 -17   3   8       12.59       26.06     16.47 o 
 -16   3   8      366.57      330.95     67.89 o 
 -15   3   8        3.88        9.32      9.25 o 
 -14   3   8        1.36        6.13      9.84 o 
 -13   3   8      230.88      211.48     24.65 o 
 -12   3   8      157.35      167.31     28.24 o 
 -11   3   8      229.79      205.45     18.80 o 
 -10   3   8       97.42      111.50     18.74 o 
  -9   3   8        5.89        7.17      6.96 o 
  -8   3   8      529.34      522.37     24.94 o 
  -7   3   8     1834.00     1625.60    112.88 o 
  -6   3   8       35.00       34.21      4.05 o 
  -5   3   8       23.24       22.79      3.26 o 
  -4   3   8      198.37      192.97      7.52 o 
  -3   3   8      735.59      720.44     11.51 o 
  -2   3   8     1392.81     1379.62     22.50 o 
  -1   3   8     2287.68     2467.54     41.42 o 
   0   3   8        7.17       18.25      6.01 o 
   1   3   8      126.54      136.15     21.34 o 
   2   3   8      381.02      416.81     32.96 o 
   3   3   8      195.05      237.62     31.37 o 
   4   3   8      124.85      120.47     18.49 o 
   5   3   8       82.91       73.84     13.29 o 
   6   3   8        3.77        5.84     11.53 o 
   7   3   8       72.18       69.11     14.18 o 
   8   3   8      504.46      474.39     33.12 o 
   9   3   8       18.43       14.70     11.04 o 
  10   3   8       46.29       34.85      9.94 o 
  11   3   8        6.94       18.89      9.51 o 
 -17   4   8       19.23       13.76     14.95 o 
 -16   4   8      565.19      536.39     46.93 o 
 -15   4   8     1455.38     1512.93     47.48 o 
 -14   4   8     1398.11     1441.42     46.55 o 
 -13   4   8      395.85      356.18     35.62 o 
 -12   4   8        2.49       16.07     12.87 o 
 -11   4   8      880.37      894.65     34.20 o 
 -10   4   8      355.82      378.95     30.69 o 
  -9   4   8     1447.84     1467.25     41.78 o 
  -8   4   8     3899.11     4001.30     65.40 o 
  -7   4   8      112.17       96.64     13.10 o 
  -6   4   8     3925.37     3854.92     48.78 o 
  -5   4   8     1807.61     1754.00     45.15 o 
  -4   4   8     1556.79     1541.36     24.68 o 
  -3   4   8     2578.89     2557.80     44.71 o 
  -2   4   8       59.23       59.22      9.57 o 
  -1   4   8      211.92      235.24     37.11 o 
   0   4   8     1058.25     1097.27     31.16 o 
   1   4   8     1551.90     1583.14     35.24 o 
   2   4   8      527.75      539.96     25.91 o 
   3   4   8      225.94      246.07     33.55 o 
   4   4   8      773.07      788.37     27.96 o 
   5   4   8      782.36      799.49     41.48 o 
   6   4   8     2032.59     2046.72     57.92 o 
   7   4   8      722.15      690.08     60.95 o 
   8   4   8      201.35      181.60     32.17 o 
   9   4   8      608.79      571.75     66.17 o 
  10   4   8      104.52      101.60     30.31 o 
 -16   5   8     1453.50     1602.90     68.77 o 
 -15   5   8      249.97      238.80     34.16 o 
 -14   5   8        1.72       20.06      9.13 o 
 -13   5   8     1109.72     1134.48     45.37 o 
 -12   5   8     2126.64     2269.13     69.19 o 
 -11   5   8     1671.02     1732.22     47.80 o 
 -10   5   8      390.25      389.61     36.51 o 
  -9   5   8      117.29      132.29     21.57 o 
  -8   5   8     3229.67     3332.38     71.88 o 
  -7   5   8     1191.48     1210.39     26.66 o 
  -6   5   8     3123.78     3223.58     69.38 o 
  -5   5   8        5.73        7.76      5.18 o 
  -4   5   8     1183.27     1178.40     19.97 o 
  -3   5   8     1879.24     1928.14     28.78 o 
  -2   5   8     2495.15     2564.73     39.98 o 
  -1   5   8       67.48       74.31     13.70 o 
   0   5   8      191.48      198.68     29.38 o 
   1   5   8        9.37       13.82      8.49 o 
   2   5   8     1497.88     1563.22     39.81 o 
   3   5   8     2346.74     2427.16     55.58 o 
   4   5   8      361.27      409.48     55.06 o 
   5   5   8      388.43      382.24     51.60 o 
   6   5   8      582.07      637.40     35.09 o 
   7   5   8     1764.79     1849.22     45.98 o 
   8   5   8      312.24      331.46     61.37 o 
   9   5   8      667.57      704.72     43.11 o 
 -15   6   8      127.52      103.58     29.86 o 
 -14   6   8      792.98      891.59     43.84 o 
 -13   6   8      527.94      569.21     48.30 o 
 -12   6   8       16.47       18.95     10.82 o 
 -11   6   8      505.47      550.41     36.18 o 
 -10   6   8      713.94      756.83     29.11 o 
  -9   6   8     1137.51     1164.85     34.61 o 
  -8   6   8      590.27      629.39     27.72 o 
  -7   6   8       99.02      101.14     14.06 o 
  -6   6   8      360.97      374.44     17.79 o 
  -5   6   8     1594.46     1583.81     32.89 o 
  -4   6   8     4018.39     4104.85     68.68 o 
  -3   6   8     1694.83     1658.94     40.30 o 
  -2   6   8      258.08      239.13     16.55 o 
  -1   6   8     1108.09     1135.62     31.87 o 
   0   6   8     1183.17     1208.32     32.50 o 
   1   6   8     1466.02     1504.89     37.08 o 
   2   6   8      846.65      878.06     27.89 o 
   3   6   8        0.59        6.72     10.48 o 
   4   6   8     1723.57     1823.51     50.67 o 
   5   6   8      858.79      893.15     39.96 o 
   6   6   8      356.36      330.09     66.34 o 
   7   6   8      306.77      247.82     47.51 o 
   8   6   8        2.68        8.23     11.93 o 
 -14   7   8      263.03      233.68     29.17 o 
 -13   7   8       40.17       40.89     13.03 o 
 -12   7   8       11.36       16.91      9.49 o 
 -11   7   8      546.04      569.27     36.75 o 
 -10   7   8      153.30      143.20     30.11 o 
  -9   7   8      404.51      395.44     51.92 o 
  -8   7   8        4.04       12.42      7.99 o 
  -7   7   8       84.17       84.02     20.18 o 
  -6   7   8      304.27      299.10     15.24 o 
  -5   7   8      474.50      445.52     18.19 o 
  -4   7   8       52.70       46.90     11.67 o 
  -3   7   8        4.95       10.10      6.62 o 
  -2   7   8       85.75       84.32     16.77 o 
  -1   7   8     1229.10     1241.79     51.83 o 
   0   7   8        9.42       13.18      6.79 o 
   1   7   8     1511.46     1586.62     49.49 o 
   2   7   8      114.72      109.67     19.46 o 
   3   7   8       62.98       49.77     12.52 o 
   4   7   8      455.57      447.02     41.62 o 
   5   7   8       49.95       45.39     13.53 o 
   6   7   8      265.70      209.52     49.51 o 
   7   7   8      104.99       80.38     26.99 o 
 -12   8   8      383.30      382.24     49.20 o 
 -11   8   8       82.99       66.53     18.50 o 
 -10   8   8       43.94       42.86     13.37 o 
  -9   8   8       18.05       25.34     12.43 o 
  -8   8   8      177.54      158.60     38.06 o 
  -7   8   8       53.12       43.73     16.51 o 
  -6   8   8       32.22       39.25     16.69 o 
  -5   8   8       23.81       27.28     10.91 o 
  -4   8   8      483.95      451.34     24.86 o 
  -3   8   8      237.52      205.33     27.46 o 
  -2   8   8      175.10      152.39     35.81 o 
  -1   8   8       20.15       22.44     10.49 o 
   0   8   8       11.12       13.75     10.84 o 
   1   8   8      138.94      117.16     31.79 o 
   2   8   8       38.07       37.34     11.40 o 
   3   8   8       13.37        7.73     10.79 o 
   4   8   8      256.89      194.00     42.75 o 
   5   8   8       32.28       26.92      7.56 o 
  -9   9   8        1.32        5.13     13.43 o 
  -8   9   8      326.64      316.48     29.87 o 
  -7   9   8      873.67      939.16     52.74 o 
  -6   9   8       55.12       50.06     21.65 o 
  -5   9   8        2.16        9.04      9.78 o 
  -4   9   8        1.81        6.64      8.05 o 
  -3   9   8      232.48      179.56     22.34 o 
  -2   9   8      864.60      923.25     45.97 o 
  -1   9   8      575.11      533.55     35.25 o 
   0   9   8       99.74       79.96     25.16 o 
   1   9   8       33.29       22.70     10.37 o 
   2   9   8      238.92      185.16     50.45 o 
 -18   1   9        4.41       15.38     14.54 o 
 -17   1   9      108.72       92.60     28.27 o 
 -16   1   9       26.39       18.46      9.34 o 
 -15   1   9      452.89      408.54     24.89 o 
 -14   1   9     1789.71     1775.70     46.00 o 
 -13   1   9       16.88       22.86      8.77 o 
 -12   1   9       17.37       19.11      5.68 o 
 -11   1   9      988.29      990.11     32.42 o 
 -10   1   9     2918.11     2616.77    193.98 o 
  -9   1   9     2499.72     2441.57     49.13 o 
  -8   1   9      372.93      328.49     12.38 o 
  -7   1   9      499.63      479.40     13.29 o 
  -6   1   9      980.72      976.73     15.12 o 
  -5   1   9     1046.02     1002.28     15.18 o 
  -4   1   9     1294.68     1229.96     35.31 o 
  -3   1   9       35.69       44.72      6.73 o 
  -2   1   9       16.76       20.06      4.01 o 
  -1   1   9      569.93      539.77     14.54 o 
   0   1   9     2914.71     2902.24     36.23 o 
   1   1   9     3479.68     3504.55     56.67 o 
   2   1   9     3152.15     3046.29     64.16 o 
   3   1   9      843.78      850.23     18.45 o 
   4   1   9       66.36       75.96     11.52 o 
   5   1   9     1908.58     1909.65     44.75 o 
   6   1   9      148.70      140.21     22.88 o 
   7   1   9       12.79       10.83      9.53 o 
   8   1   9      147.62      112.01     20.53 o 
   9   1   9       81.00       78.93     20.98 o 
  10   1   9      172.78      140.74     40.55 o 
 -18   2   9     1602.36     1740.93     87.35 o 
 -17   2   9     1096.06     1126.45     69.22 o 
 -16   2   9      342.28      354.04     81.41 o 
 -15   2   9        1.36       10.62      9.59 o 
 -14   2   9      213.68      230.73     46.63 o 
 -13   2   9     2997.25     2936.27    178.88 o 
 -12   2   9     1752.79     1734.34     43.73 o 
 -11   2   9       84.98       92.40     15.66 o 
 -10   2   9      127.62      133.29     13.86 o 
  -9   2   9     2491.21     2380.26     53.09 o 
  -8   2   9     8057.85     8822.71    179.07 o 
  -7   2   9     2779.90     2793.84     47.92 o 
  -6   2   9      183.79      174.75      8.20 o 
  -5   2   9      357.98      336.06     10.61 o 
  -4   2   9     2756.50     2715.59     66.74 o 
  -3   2   9     2649.92     2684.15     38.49 o 
  -2   2   9     2114.38     2130.42     31.75 o 
  -1   2   9     2176.19     2079.38     25.17 o 
   0   2   9       82.36      108.19     17.46 o 
   1   2   9      508.91      516.01     23.38 o 
   2   2   9     2237.38     2291.82     50.00 o 
   3   2   9     1738.20     1797.82     41.86 o 
   4   2   9      897.92      919.07     30.08 o 
   5   2   9       83.37       82.28     14.72 o 
   6   2   9      629.84      652.61     27.97 o 
   7   2   9     1284.17     1291.00     40.60 o 
   8   2   9      686.96      676.56     38.41 o 
   9   2   9      527.02      492.85     44.75 o 
  10   2   9       11.06       20.05     11.22 o 
 -18   3   9      222.01      167.11     61.14 o 
 -17   3   9       42.15       50.34     22.02 o 
 -16   3   9      981.66     1082.14     58.74 o 
 -15   3   9     2253.55     2254.70     68.70 o 
 -14   3   9     1725.49     1777.08     53.29 o 
 -13   3   9      399.89      384.61     24.73 o 
 -12   3   9        5.68        8.50      8.21 o 
 -11   3   9     1823.05     1938.60     41.64 o 
 -10   3   9     1814.10     1875.90     44.02 o 
  -9   3   9     1424.93     1424.26     36.86 o 
  -8   3   9      227.84      231.22     21.74 o 
  -7   3   9       89.79       76.25      6.46 o 
  -6   3   9      202.35      185.89      7.60 o 
  -5   3   9     6075.96     5861.37    131.22 o 
  -4   3   9     3446.48     3407.05     52.35 o 
  -3   3   9       34.92       32.18      5.37 o 
  -2   3   9      858.80      852.00     19.73 o 
  -1   3   9      572.23      570.88     16.53 o 
   0   3   9     1682.38     1740.13     32.84 o 
   1   3   9      251.89      261.67     22.85 o 
   2   3   9       57.31       58.80     10.77 o 
   3   3   9      519.65      539.24     33.30 o 
   4   3   9     2024.58     2166.80     50.54 o 
   5   3   9     2733.19     2892.35     76.57 o 
   6   3   9     1203.60     1203.91     41.43 o 
   7   3   9       39.64       36.92     10.56 o 
   8   3   9      108.88      120.73     24.81 o 
   9   3   9      431.37      434.40     32.03 o 
 -17   4   9      893.63      849.46     61.04 o 
 -16   4   9       62.34       45.11     22.33 o 
 -15   4   9      111.14       99.21     33.08 o 
 -14   4   9       68.60       61.63     14.95 o 
 -13   4   9      222.16      249.49     29.58 o 
 -12   4   9      774.59      803.36     33.06 o 
 -11   4   9      102.30      103.63     18.94 o 
 -10   4   9      175.27      166.71     30.43 o 
  -9   4   9       29.72       33.80      8.73 o 
  -8   4   9      498.24      481.03     24.39 o 
  -7   4   9     4728.16     4650.76    242.78 o 
  -6   4   9     1872.97     1943.45     31.58 o 
  -5   4   9      941.29      862.93     26.67 o 
  -4   4   9       15.03       14.06      2.98 o 
  -3   4   9     2773.60     2683.34     73.16 o 
  -2   4   9     3752.08     3966.20     56.91 o 
  -1   4   9       26.32       21.65      6.36 o 
   0   4   9      495.60      519.48     23.13 o 
   1   4   9      779.76      775.35     23.55 o 
   2   4   9      438.34      450.47     52.88 o 
   3   4   9     1124.50     1132.48     32.20 o 
   4   4   9       44.16       42.57      9.55 o 
   5   4   9      179.04      165.36     27.70 o 
   6   4   9      381.00      366.57     48.22 o 
   7   4   9       89.48      106.23     21.02 o 
   8   4   9     1092.35     1167.73     52.83 o 
   9   4   9        2.96        9.05     10.72 o 
 -16   5   9       29.83       27.64     12.72 o 
 -15   5   9      288.25      237.54     31.55 o 
 -14   5   9        5.22        8.16      9.54 o 
 -13   5   9       35.23       38.35     15.08 o 
 -12   5   9       29.74       33.43     11.01 o 
 -11   5   9       18.11       18.05     10.72 o 
 -10   5   9        0.14        6.90      9.55 o 
  -9   5   9       27.83       30.95     11.28 o 
  -8   5   9       43.59       43.78     11.12 o 
  -7   5   9      156.28      138.43     12.26 o 
  -6   5   9      604.49      599.28     15.17 o 
  -5   5   9       21.06       26.57      5.81 o 
  -4   5   9       20.14       20.48      6.19 o 
  -3   5   9      202.43      192.33     29.84 o 
  -2   5   9      532.34      519.70     19.85 o 
  -1   5   9       81.72       85.72     13.70 o 
   0   5   9        0.23        8.56      6.47 o 
   1   5   9       38.64       38.57      9.17 o 
   2   5   9      188.94      183.76     28.05 o 
   3   5   9      122.31      110.64     20.14 o 
   4   5   9        5.47        7.78      9.25 o 
   5   5   9        8.04       15.57     10.74 o 
   6   5   9      184.68      159.74     27.77 o 
   7   5   9        0.62       -1.89     11.85 o 
   8   5   9      175.23      119.05     30.29 o 
 -15   6   9      107.63       91.59     26.35 o 
 -14   6   9      443.96      427.73     33.06 o 
 -13   6   9      778.11      842.53     43.76 o 
 -12   6   9      128.74      117.17     26.10 o 
 -11   6   9      205.93      204.97     50.00 o 
 -10   6   9      125.69      128.18     33.28 o 
  -9   6   9       74.49       73.74     17.56 o 
  -8   6   9      337.93      359.55     29.14 o 
  -7   6   9      566.35      567.28     21.62 o 
  -6   6   9     1084.21     1070.17     26.95 o 
  -5   6   9       71.13       67.11     17.10 o 
  -4   6   9      210.24      215.09     39.03 o 
  -3   6   9     1877.66     1900.70     57.33 o 
  -2   6   9      720.55      721.29     25.29 o 
  -1   6   9      231.01      250.29     20.85 o 
   0   6   9       19.73       22.34      8.43 o 
   1   6   9      938.49      982.51     37.61 o 
   2   6   9      202.10      196.84     35.10 o 
   3   6   9       33.04       40.11      9.20 o 
   4   6   9      299.76      274.28     52.57 o 
   5   6   9       31.49       26.85     11.77 o 
   6   6   9      552.07      496.80     43.21 o 
   7   6   9       24.83       26.43     14.23 o 
 -14   7   9      452.53      492.33     41.67 o 
 -13   7   9       24.73       18.33     12.12 o 
 -12   7   9      328.56      300.82     32.96 o 
 -11   7   9     1148.99     1231.74     53.98 o 
 -10   7   9      632.11      624.27     28.79 o 
  -9   7   9     1522.15     1582.09     46.04 o 
  -8   7   9      156.46      144.08     35.82 o 
  -7   7   9      144.07      146.01     38.08 o 
  -6   7   9      529.11      509.33     23.77 o 
  -5   7   9      495.91      500.63     23.36 o 
  -4   7   9       72.31       67.69     19.10 o 
  -3   7   9        3.16       15.56      7.05 o 
  -2   7   9       59.37       67.45     17.09 o 
  -1   7   9      935.61      948.60     37.18 o 
   0   7   9     2302.93     2486.38     73.30 o 
   1   7   9      365.15      341.87     53.07 o 
   2   7   9      143.51      136.89     31.96 o 
   3   7   9       17.56       21.78      9.39 o 
   4   7   9      246.33      208.53     54.71 o 
   5   7   9      388.18      426.39     38.99 o 
 -11   8   9      496.26      525.98     62.18 o 
 -10   8   9        4.72       13.67     13.78 o 
  -9   8   9      357.73      274.69     76.77 o 
  -8   8   9      860.51      876.33     48.71 o 
  -7   8   9      817.50      830.98     50.43 o 
  -6   8   9       70.82       72.87     24.86 o 
  -5   8   9        5.79       18.36     12.30 o 
  -4   8   9      615.23      607.86     25.40 o 
  -3   8   9      936.52      930.20     33.22 o 
  -2   8   9     1271.04     1227.59     47.74 o 
  -1   8   9      242.74      206.47     56.23 o 
   0   8   9       96.63       67.71     22.80 o 
   1   8   9      162.54      132.65     42.73 o 
   2   8   9     1093.43     1125.69     52.95 o 
   3   8   9     1509.11     1525.68     90.73 o 
  -8   9   9       42.97       26.29     15.11 o 
  -7   9   9       31.72       17.08     15.08 o 
  -6   9   9      161.87      158.15     45.99 o 
  -5   9   9      366.61      410.06     49.46 o 
  -4   9   9      320.69      257.69     84.40 o 
  -3   9   9        0.81        4.81     11.24 o 
  -2   9   9      398.45      359.63     26.10 o 
  -1   9   9      302.47      291.20     41.91 o 
   0   9   9      131.45       98.10     36.27 o 
 -18   0  10        0.45       20.87     22.98 o 
 -17   0  10     1042.82     1190.66    107.85 o 
 -16   0  10     2854.72     3098.89    190.20 o 
 -15   0  10     1032.83     1057.68     57.07 o 
 -14   0  10       74.88       78.19     23.18 o 
 -13   0  10        1.53       10.89     14.20 o 
 -12   0  10      461.89      472.37     27.24 o 
 -11   0  10     4746.69     4954.61     87.38 o 
 -10   0  10     1304.13     1273.63     42.83 o 
  -9   0  10       58.00       36.40      8.91 o 
  -8   0  10      388.61      333.70     11.96 o 
  -7   0  10     2636.21     2616.77     68.27 o 
  -6   0  10     4352.17     4453.90     66.01 o 
  -5   0  10     2232.03     2288.81     43.90 o 
  -4   0  10      292.42      288.02     18.91 o 
  -3   0  10        4.31        5.94      6.76 o 
  -2   0  10     2049.99     2148.48     56.71 o 
  -1   0  10     5226.44     5330.86     93.09 o 
   0   0  10     2120.70     2201.03     46.75 o 
   1   0  10     2436.09     2472.86     60.42 o 
   2   0  10     1857.55     1760.36     43.25 o 
   3   0  10       49.49       57.19     13.27 o 
   4   0  10     8118.31     8330.29    123.58 o 
   5   0  10      255.18      267.67     65.90 o 
   6   0  10       20.03       18.52     23.04 o 
   7   0  10       28.45       22.79     19.68 o 
   8   0  10     1199.70     1211.18     77.81 o 
   9   0  10     1311.67     1309.75     88.69 o 
 -18   1  10      408.06      253.60     76.16 o 
 -17   1  10      384.83      342.84     53.37 o 
 -16   1  10       77.84       68.23     19.73 o 
 -15   1  10      185.00      168.09     45.21 o 
 -14   1  10     1384.72     1365.07     46.82 o 
 -13   1  10     2298.35     2363.51     55.28 o 
 -12   1  10     1497.44     1532.98     38.28 o 
 -11   1  10     1059.05     1053.33     23.78 o 
 -10   1  10       25.05       20.46      5.44 o 
  -9   1  10      683.04      682.15     20.13 o 
  -8   1  10     1796.67     1838.63     26.21 o 
  -7   1  10      797.50      812.69     13.57 o 
  -6   1  10       61.65       67.70      9.31 o 
  -5   1  10      818.89      768.44     16.27 o 
  -4   1  10     2569.66     2586.99     34.63 o 
  -3   1  10     2064.32     1993.78     48.10 o 
  -2   1  10     1422.43     1398.27     19.96 o 
  -1   1  10       10.28       15.11      3.12 o 
   0   1  10      212.52      200.75     11.60 o 
   1   1  10      753.53      752.45     22.77 o 
   2   1  10     1483.90     1460.82     27.42 o 
   3   1  10      139.44      151.53     21.72 o 
   4   1  10      219.01      229.07     31.72 o 
   5   1  10      434.61      419.45     28.38 o 
   6   1  10      808.08      837.18     32.42 o 
   7   1  10     1321.71     1346.23     44.32 o 
   8   1  10      161.85      139.63     34.66 o 
   9   1  10       11.43       11.49      9.14 o 
 -18   2  10        0.67       13.39     11.14 o 
 -17   2  10        1.11       15.98      9.97 o 
 -16   2  10       62.45       58.62     16.07 o 
 -15   2  10      351.51      369.79     32.13 o 
 -14   2  10      216.27      224.22     54.38 o 
 -13   2  10        4.19        8.57     12.31 o 
 -12   2  10      277.15      254.10     17.76 o 
 -11   2  10      317.36      313.44     12.99 o 
 -10   2  10      559.64      555.70     19.77 o 
  -9   2  10      645.38      649.27     16.36 o 
  -8   2  10      179.63      106.63     28.71 o 
  -7   2  10        4.60        5.67      2.41 o 
  -6   2  10      985.61      907.61     17.67 o 
  -5   2  10      265.45      225.46     15.27 o 
  -4   2  10       17.32       11.75      4.48 o 
  -3   2  10        0.18        1.54      3.50 o 
  -2   2  10      298.40      257.65     18.89 o 
  -1   2  10     2086.36     1984.02     54.99 o 
   0   2  10     1145.68     1141.74     26.83 o 
   1   2  10       87.99       86.83     13.95 o 
   2   2  10       84.08       95.93     16.83 o 
   3   2  10       50.34       48.70      9.97 o 
   4   2  10      400.56      413.80     30.17 o 
   5   2  10      107.63       97.92     19.63 o 
   6   2  10        0.40        9.23     10.53 o 
   7   2  10       96.20       72.40     16.55 o 
   8   2  10       14.87       19.57     10.24 o 
   9   2  10      344.14      231.52     54.68 o 
 -17   3  10      237.93      178.49     64.90 o 
 -16   3  10        8.01       13.70     13.44 o 
 -15   3  10       28.34       18.01     16.35 o 
 -14   3  10        7.99       18.67     11.31 o 
 -13   3  10      134.74      138.26     15.56 o 
 -12   3  10       44.74       40.90     13.80 o 
 -11   3  10      104.53       90.76     24.24 o 
 -10   3  10       40.42       48.10     11.26 o 
  -9   3  10      166.01      160.75     31.02 o 
  -8   3  10     1155.23     1165.62     27.72 o 
  -7   3  10     1618.24     1532.18     42.39 o 
  -6   3  10      377.86      373.29     13.51 o 
  -5   3  10      367.75      349.36     13.98 o 
  -4   3  10       73.68       76.34     13.10 o 
  -3   3  10       75.79       57.42      6.23 o 
  -2   3  10      498.26      512.78     19.14 o 
  -1   3  10      748.63      729.12     23.55 o 
   0   3  10      454.69      415.91     25.23 o 
   1   3  10       14.84       26.02      8.60 o 
   2   3  10      277.52      275.37     36.53 o 
   3   3  10      109.89      117.88     17.28 o 
   4   3  10       73.00       71.87     14.48 o 
   5   3  10      123.30      106.95     21.24 o 
   6   3  10        4.16       14.94      8.82 o 
   7   3  10       83.75       64.33     15.44 o 
   8   3  10       12.86       12.01     10.01 o 
 -17   4  10       32.80       33.64     16.34 o 
 -16   4  10      519.02      466.70     92.14 o 
 -15   4  10     1155.88     1210.83     69.26 o 
 -14   4  10      396.80      414.18     23.49 o 
 -13   4  10       40.64       38.07     10.73 o 
 -12   4  10      241.80      228.45     27.53 o 
 -11   4  10     1210.12     1314.19     40.45 o 
 -10   4  10      832.40      867.79     33.49 o 
  -9   4  10      118.63      139.27     22.64 o 
  -8   4  10      172.18      203.47     31.69 o 
  -7   4  10      767.95      704.40     50.02 o 
  -6   4  10     3606.97     3683.23     57.48 o 
  -5   4  10     1446.51     1425.82     25.84 o 
  -4   4  10       87.97       65.41     11.35 o 
  -3   4  10      212.16      215.59     30.97 o 
  -2   4  10      321.46      343.56     40.93 o 
  -1   4  10     2950.88     3189.70     54.63 o 
   0   4  10     1515.02     1589.64     38.42 o 
   1   4  10       16.18       26.78      6.94 o 
   2   4  10       30.59       19.69      8.49 o 
   3   4  10      447.79      474.30     38.67 o 
   4   4  10      629.27      683.98     50.23 o 
   5   4  10      655.35      684.72     37.47 o 
   6   4  10      403.65      367.21     39.62 o 
   7   4  10       52.84       46.49     14.11 o 
   8   4  10      240.35      181.17     36.39 o 
 -16   5  10      407.53      381.99     53.38 o 
 -15   5  10       10.36       23.43     11.57 o 
 -14   5  10     1491.80     1532.26     65.33 o 
 -13   5  10      557.44      537.45     36.34 o 
 -12   5  10      997.31     1010.85     40.75 o 
 -11   5  10      126.81      120.55     23.13 o 
 -10   5  10      606.00      643.67     25.18 o 
  -9   5  10     1902.59     1938.66     54.19 o 
  -8   5  10      724.31      740.37     22.69 o 
  -7   5  10      343.78      337.66     22.29 o 
  -6   5  10      278.09      259.85     11.58 o 
  -5   5  10       35.68       33.94     10.99 o 
  -4   5  10      702.36      702.96     25.16 o 
  -3   5  10     2200.02     2322.73     54.41 o 
  -2   5  10      141.78      148.87     29.34 o 
  -1   5  10      460.40      475.28     21.57 o 
   0   5  10      482.55      529.68     33.60 o 
   1   5  10     1846.53     1922.14     59.26 o 
   2   5  10     1047.86     1124.95     36.16 o 
   3   5  10      811.38      814.88     37.86 o 
   4   5  10       22.56       31.66      9.92 o 
   5   5  10      314.08      277.89     52.80 o 
   6   5  10      999.80     1037.45     47.89 o 
   7   5  10      981.82     1014.60     59.86 o 
 -15   6  10      291.62      192.73     67.86 o 
 -14   6  10       96.00       74.36     23.13 o 
 -13   6  10      198.01      159.67     45.90 o 
 -12   6  10      505.02      545.97     46.30 o 
 -11   6  10     1290.77     1406.84     46.27 o 
 -10   6  10     1219.42     1275.01     44.91 o 
  -9   6  10      258.86      236.42     28.29 o 
  -8   6  10       18.94       19.46      7.97 o 
  -7   6  10      386.55      378.74     45.13 o 
  -6   6  10     2118.13     2292.61     87.54 o 
  -5   6  10     1959.06     2088.04     63.25 o 
  -4   6  10      536.99      511.81     21.35 o 
  -3   6  10       79.27       65.41     16.88 o 
  -2   6  10      738.32      695.99     25.83 o 
  -1   6  10     1278.14     1286.04     44.69 o 
   0   6  10      421.32      410.48     27.99 o 
   1   6  10       49.61       47.87     11.30 o 
   2   6  10        5.07       11.12     10.20 o 
   3   6  10      658.36      658.38     36.92 o 
   4   6  10      933.56      946.02     46.63 o 
   5   6  10      523.49      534.51     39.22 o 
 -13   7  10      362.34      358.53     48.93 o 
 -12   7  10       14.84       13.37     12.28 o 
 -11   7  10        0.51       10.91     10.10 o 
 -10   7  10      219.52      188.41     49.66 o 
  -9   7  10       85.00       75.57     29.94 o 
  -8   7  10      581.41      594.93     36.66 o 
  -7   7  10       27.15       28.09     11.74 o 
  -6   7  10      110.28      109.69     33.28 o 
  -5   7  10      102.16       98.49     24.27 o 
  -4   7  10      537.51      541.83     24.43 o 
  -3   7  10      151.42      129.36     36.70 o 
  -2   7  10        7.53       12.55      9.12 o 
  -1   7  10      115.30      114.28     23.34 o 
   0   7  10       57.82       52.30     15.25 o 
   1   7  10      204.36      210.93     48.18 o 
   2   7  10      536.29      550.22     35.80 o 
   3   7  10      123.21       89.94     27.92 o 
   4   7  10       13.59       16.50     16.35 o 
 -10   8  10      385.54      360.49     45.42 o 
  -9   8  10       24.58       26.86     19.05 o 
  -8   8  10      152.62      133.30     48.28 o 
  -7   8  10      107.37       92.35     40.86 o 
  -6   8  10       63.92       60.57     19.96 o 
  -5   8  10      310.39      301.57     40.91 o 
  -4   8  10       30.86       24.04     13.58 o 
  -3   8  10       82.54       58.24     16.99 o 
  -2   8  10      118.90       82.39     26.27 o 
  -1   8  10      112.49       93.82     25.41 o 
   0   8  10        1.63       -2.12     13.73 o 
   1   8  10        7.23       12.20      9.43 o 
 -18   1  11       19.20       19.79     26.70 o 
 -17   1  11        9.90       17.63     10.47 o 
 -16   1  11      692.85      752.37     48.38 o 
 -15   1  11      588.29      604.85     37.84 o 
 -14   1  11        6.84       17.21     11.14 o 
 -13   1  11      291.77      267.45     36.20 o 
 -12   1  11      767.92      733.88     22.90 o 
 -11   1  11      987.88     1017.98     29.28 o 
 -10   1  11      321.30      357.58     13.15 o 
  -9   1  11      217.49      175.15     16.03 o 
  -8   1  11       70.35       61.23     11.11 o 
  -7   1  11     1158.97     1031.68     17.67 o 
  -6   1  11     1190.30     1232.71     24.33 o 
  -5   1  11     1143.60     1131.03     20.72 o 
  -4   1  11      124.72      117.75     16.05 o 
  -3   1  11      277.01      257.20     15.51 o 
  -2   1  11      641.77      659.82     18.20 o 
  -1   1  11      425.68      422.36     13.58 o 
   0   1  11       39.88       39.39      8.34 o 
   1   1  11      198.74      209.48     28.08 o 
   2   1  11      167.12      157.67     22.23 o 
   3   1  11       44.52       28.19      8.08 o 
   4   1  11       84.26       89.97     20.53 o 
   5   1  11       51.32       45.24     13.46 o 
   6   1  11      373.13      289.46     56.97 o 
   7   1  11      502.50      383.97     87.54 o 
   8   1  11      240.44      174.76     54.95 o 
 -17   2  11      442.54      399.52     54.70 o 
 -16   2  11       26.76       38.36     13.84 o 
 -15   2  11      835.35      863.71     37.23 o 
 -14   2  11     1665.16     1839.27     58.68 o 
 -13   2  11     1054.40     1118.09     45.84 o 
 -12   2  11      406.17      422.71     59.95 o 
 -11   2  11       39.24       31.47      9.75 o 
 -10   2  11     1253.23     1299.38     33.74 o 
  -9   2  11     1251.43     1360.19     27.42 o 
  -8   2  11     1159.33     1180.72     24.69 o 
  -7   2  11      717.79      680.32     14.51 o 
  -6   2  11       17.58       20.98      4.42 o 
  -5   2  11     1435.37     1492.23     29.05 o 
  -4   2  11     1900.65     1996.40     35.12 o 
  -3   2  11     2077.59     2181.23     39.13 o 
  -2   2  11      504.60      528.03     28.02 o 
  -1   2  11      226.56      231.38     20.67 o 
   0   2  11     1005.33     1014.48     29.13 o 
   1   2  11     3653.66     3736.88     74.94 o 
   2   2  11     1526.43     1568.13     39.53 o 
   3   2  11      795.18      786.88     29.42 o 
   4   2  11       63.96       54.85     13.66 o 
   5   2  11      734.77      749.15     32.89 o 
   6   2  11     1403.91     1468.32     64.75 o 
   7   2  11      277.62      219.65     61.67 o 
 -17   3  11      731.17      749.61     63.00 o 
 -16   3  11      362.05      321.15     50.68 o 
 -15   3  11      321.16      290.05     33.70 o 
 -14   3  11      175.03      142.06     36.08 o 
 -13   3  11       86.41       80.03     23.16 o 
 -12   3  11     1245.03     1289.64     43.72 o 
 -11   3  11     1758.34     1894.45     48.18 o 
 -10   3  11     1419.78     1496.00     40.52 o 
  -9   3  11      394.67      394.68     21.54 o 
  -8   3  11      417.99      413.35     22.25 o 
  -7   3  11     1201.03     1244.07     49.96 o 
  -6   3  11     1035.77     1105.25     20.41 o 
  -5   3  11      450.70      450.40     11.58 o 
  -4   3  11      748.56      705.45     17.76 o 
  -3   3  11      673.76      704.82     21.28 o 
  -2   3  11     2241.35     2347.33     47.85 o 
  -1   3  11      538.97      555.51     24.41 o 
   0   3  11      625.08      619.37     32.51 o 
   1   3  11      351.86      360.38     48.28 o 
   2   3  11      925.01      918.81     28.83 o 
   3   3  11     2708.30     2954.06     74.75 o 
   4   3  11      686.16      767.06     38.51 o 
   5   3  11      222.39      205.27     35.31 o 
   6   3  11       39.16       25.37      8.46 o 
   7   3  11      268.08      175.05     51.50 o 
 -16   4  11       18.64       27.09     11.89 o 
 -15   4  11      144.41      111.09     28.68 o 
 -14   4  11      229.40      211.42     49.45 o 
 -13   4  11      674.63      718.91     33.67 o 
 -12   4  11      288.97      274.78     46.69 o 
 -11   4  11      146.03      141.87     29.64 o 
 -10   4  11      586.78      547.34     23.87 o 
  -9   4  11     2253.27     2352.74     61.85 o 
  -8   4  11     1780.23     1834.82     45.61 o 
  -7   4  11      264.83      241.18     21.02 o 
  -6   4  11      219.79      196.47     11.27 o 
  -5   4  11      462.98      438.85     17.46 o 
  -4   4  11      749.44      772.98     22.19 o 
  -3   4  11      124.28      162.19     24.19 o 
  -2   4  11       41.81       39.93      8.54 o 
  -1   4  11        5.32       11.80      6.25 o 
   0   4  11     1359.61     1414.97     46.24 o 
   1   4  11      353.53      369.15     37.81 o 
   2   4  11      536.69      599.41     41.60 o 
   3   4  11       29.70       32.88      8.94 o 
   4   4  11        7.65       13.05     10.37 o 
   5   4  11        9.26        6.71      9.23 o 
   6   4  11       23.30       14.50      9.32 o 
 -15   5  11       21.82        8.60     13.88 o 
 -14   5  11       10.53       15.63     14.94 o 
 -13   5  11       71.49       60.23     14.73 o 
 -12   5  11       22.74       19.04     11.02 o 
 -11   5  11      100.38       86.91     21.04 o 
 -10   5  11       33.28       39.37     13.35 o 
  -9   5  11        5.78        7.64      6.95 o 
  -8   5  11       48.78       46.45     12.25 o 
  -7   5  11       22.57       25.07     10.16 o 
  -6   5  11      109.34      123.46     25.25 o 
  -5   5  11       82.16       82.63     20.81 o 
  -4   5  11       99.84      102.97     22.32 o 
  -3   5  11        2.76       13.72      7.44 o 
  -2   5  11        0.15        0.32     12.60 o 
  -1   5  11       60.63       43.50     10.37 o 
   0   5  11        4.30       13.66      8.99 o 
   1   5  11        9.07       18.01      8.95 o 
   2   5  11       47.85       56.59     13.65 o 
   3   5  11       24.18       23.64      8.68 o 
   4   5  11       23.86       23.17      7.21 o 
   5   5  11       32.24       21.64      7.75 o 
 -14   6  11      195.14      162.91     47.93 o 
 -13   6  11      751.77      746.07     45.97 o 
 -12   6  11      364.09      369.97     52.09 o 
 -11   6  11       25.29       21.51      8.03 o 
 -10   6  11       12.40       16.23     13.91 o 
  -9   6  11      398.44      425.14     25.01 o 
  -8   6  11      632.17      658.35     29.75 o 
  -7   6  11       64.25       49.16     15.52 o 
  -6   6  11      672.51      677.52     31.35 o 
  -5   6  11      169.12      157.23     45.77 o 
  -4   6  11      418.23      440.30     40.14 o 
  -3   6  11      531.00      519.21     32.16 o 
  -2   6  11       31.13       31.99     12.11 o 
  -1   6  11       13.77       30.22     11.85 o 
   0   6  11       58.31       53.55     14.12 o 
   1   6  11      104.56       90.39     22.79 o 
   2   6  11      527.09      478.22     40.62 o 
   3   6  11       87.83       80.98     19.93 o 
   4   6  11      137.49       92.99     29.69 o 
 -12   7  11      477.47      492.75     41.36 o 
 -11   7  11      142.92      119.13     43.63 o 
 -10   7  11      412.92      452.92     39.44 o 
  -9   7  11       22.85       29.32     12.00 o 
  -8   7  11       93.50       87.79     31.85 o 
  -7   7  11      810.57      890.99     51.79 o 
  -6   7  11      576.41      641.38     39.06 o 
  -5   7  11      176.20      149.97     56.51 o 
  -4   7  11      172.20      140.12     48.47 o 
  -3   7  11       50.71       35.30      8.76 o 
  -2   7  11      498.31      540.80     33.42 o 
  -1   7  11      841.88      867.55     41.11 o 
   0   7  11      507.73      504.92     41.94 o 
   1   7  11      142.87      118.12     31.79 o 
   2   7  11      400.64      418.85     39.87 o 
  -9   8  11      532.79      519.05     71.49 o 
  -8   8  11      441.58      417.36     45.91 o 
  -7   8  11      394.30      414.52     42.25 o 
  -6   8  11        2.08       14.04     15.28 o 
  -5   8  11      677.57      689.52     44.62 o 
  -4   8  11     1928.15     2092.15    113.43 o 
  -3   8  11     1049.54     1067.90     73.93 o 
  -2   8  11      387.91      394.27     41.87 o 
  -1   8  11       11.23        6.49     10.53 o 
 -17   0  12      873.98      976.49    107.56 o 
 -16   0  12      702.68      774.19     81.98 o 
 -15   0  12      509.12      560.80     61.57 o 
 -14   0  12        0.33       -6.75     31.51 o 
 -13   0  12     1204.48     1309.67     57.11 o 
 -12   0  12     2326.38     2522.70    102.77 o 
 -11   0  12     1338.88     1403.27     54.14 o 
 -10   0  12      456.81      469.44     29.96 o 
  -9   0  12       85.29       59.86     19.23 o 
  -8   0  12     1567.29     1558.09     61.77 o 
  -7   0  12     1608.50     1785.96     52.47 o 
  -6   0  12     1657.53     1504.61     45.17 o 
  -5   0  12     1872.74     1692.62     41.19 o 
  -4   0  12       21.02       40.81     11.53 o 
  -3   0  12     1230.76     1240.67     39.34 o 
  -2   0  12     2639.52     2625.36     67.76 o 
  -1   0  12     1276.10     1309.95     41.36 o 
   0   0  12      468.46      449.49     43.10 o 
   1   0  12      609.60      578.05     44.57 o 
   2   0  12     1709.87     1752.58     80.55 o 
   3   0  12     1502.97     1488.83     67.82 o 
   4   0  12      828.35      817.94     52.33 o 
   5   0  12      257.77      178.52     61.19 o 
   6   0  12      212.73      124.86     52.51 o 
 -17   1  12      142.55      101.57     45.36 o 
 -16   1  12        4.27       11.16      9.19 o 
 -15   1  12      323.20      351.20     39.10 o 
 -14   1  12      824.93      844.07     37.04 o 
 -13   1  12      620.85      623.08     34.13 o 
 -12   1  12       50.97       48.85     16.84 o 
 -11   1  12      203.25      227.02     19.33 o 
 -10   1  12      766.58      823.10     28.70 o 
  -9   1  12     1164.87     1205.45     27.79 o 
  -8   1  12      347.48      320.66     19.95 o 
  -7   1  12        8.82        8.50      4.11 o 
  -6   1  12      515.05      490.58     15.34 o 
  -5   1  12     1298.28     1321.40     23.75 o 
  -4   1  12     1485.78     1477.89     26.09 o 
  -3   1  12      810.47      812.99     22.96 o 
  -2   1  12        0.38        7.66      6.25 o 
  -1   1  12      159.16      153.97     21.45 o 
   0   1  12      527.32      548.14     22.73 o 
   1   1  12      444.15      450.29     44.59 o 
   2   1  12       41.13       36.25      8.46 o 
   3   1  12       32.29       24.28     10.86 o 
   4   1  12      524.68      465.84     45.65 o 
   5   1  12      566.51      550.79     40.40 o 
   6   1  12      519.14      390.33    106.56 o 
 -17   2  12      253.12      198.30     60.12 o 
 -16   2  12      177.20      164.59     45.65 o 
 -15   2  12        0.84       10.74     12.54 o 
 -14   2  12       61.31       59.83     21.85 o 
 -13   2  12       18.05       19.36     17.09 o 
 -12   2  12       76.53       61.99     19.23 o 
 -11   2  12      119.16      104.24     30.74 o 
 -10   2  12        0.73        6.82      5.99 o 
  -9   2  12       58.06       50.72     11.45 o 
  -8   2  12      248.51      222.38     15.92 o 
  -7   2  12      890.01      821.70     20.90 o 
  -6   2  12      604.90      599.89     14.26 o 
  -5   2  12       19.72       18.04      4.76 o 
  -4   2  12       78.12       69.28     13.84 o 
  -3   2  12       29.14       37.88      9.84 o 
  -2   2  12        6.73       10.13      5.85 o 
  -1   2  12      226.81      194.08     23.88 o 
   0   2  12        7.91       13.08      8.55 o 
   1   2  12       13.14       16.91     10.41 o 
   2   2  12        6.65       15.82      9.41 o 
   3   2  12       33.36       29.97      9.55 o 
   4   2  12      212.41      159.83     40.12 o 
   5   2  12       28.86       28.21     11.16 o 
   6   2  12        4.31       17.32     11.08 o 
 -16   3  12       32.26       30.50     12.55 o 
 -15   3  12        3.31       12.69     10.36 o 
 -14   3  12      110.83      105.36     30.05 o 
 -13   3  12       97.91       97.60     30.03 o 
 -12   3  12       17.15       14.63     15.55 o 
 -11   3  12      171.61      168.94     19.19 o 
 -10   3  12      186.18      147.00     42.69 o 
  -9   3  12      416.87      433.30     22.56 o 
  -8   3  12       30.17       29.50      9.14 o 
  -7   3  12       60.39       44.86     11.59 o 
  -6   3  12        8.94       13.40      5.84 o 
  -5   3  12       63.26       51.08     11.06 o 
  -4   3  12      210.93      190.56     30.70 o 
  -3   3  12       64.78       71.90     16.99 o 
  -2   3  12       95.97       85.11     16.54 o 
  -1   3  12        0.93        8.24      8.44 o 
   0   3  12      174.49      152.87     32.74 o 
   1   3  12      256.43      256.85     39.16 o 
   2   3  12        3.97        8.75      8.62 o 
   3   3  12      102.99       78.73     18.52 o 
   4   3  12       94.39       76.96     19.61 o 
   5   3  12       79.12       57.64     14.14 o 
 -15   4  12       41.04       35.47     12.90 o 
 -14   4  12      180.10      175.77     58.70 o 
 -13   4  12      378.22      311.29     71.86 o 
 -12   4  12     1168.61     1244.49     38.27 o 
 -11   4  12      832.19      888.70     33.58 o 
 -10   4  12      278.15      231.47     40.58 o 
  -9   4  12       13.14       12.47      6.18 o 
  -8   4  12      373.64      412.10     35.84 o 
  -7   4  12      756.76      761.92     25.91 o 
  -6   4  12      868.50      926.22     39.43 o 
  -5   4  12       42.14       41.57     10.71 o 
  -4   4  12       71.20       67.47     16.37 o 
  -3   4  12      366.32      370.16     30.46 o 
  -2   4  12      352.85      391.42     29.55 o 
  -1   4  12      993.48     1035.52     37.02 o 
   0   4  12      198.74      175.03     37.20 o 
   1   4  12      134.80      118.81     21.46 o 
   2   4  12      283.18      239.47     49.30 o 
   3   4  12      663.72      647.20     35.47 o 
   4   4  12      640.61      604.36     47.15 o 
   5   4  12      146.04       93.12     25.74 o 
 -14   5  12      398.62      291.94     84.24 o 
 -13   5  12      157.29      133.93     51.07 o 
 -12   5  12      120.20      101.01     27.85 o 
 -11   5  12       69.03       66.24     30.92 o 
 -10   5  12      848.06      905.57     36.23 o 
  -9   5  12     1145.20     1290.80     52.35 o 
  -8   5  12      909.59      948.05     37.56 o 
  -7   5  12      344.32      329.17     35.74 o 
  -6   5  12      290.04      297.00     31.00 o 
  -5   5  12     1174.67     1308.66     50.10 o 
  -4   5  12      809.81      833.37     28.43 o 
  -3   5  12      253.45      225.92     49.23 o 
  -2   5  12       26.73       18.36      9.44 o 
  -1   5  12      707.98      739.85     35.48 o 
   0   5  12     1158.26     1223.32     42.17 o 
   1   5  12      741.18      772.12     40.23 o 
   2   5  12      765.57      791.99     33.52 o 
   3   5  12        0.00       11.54      8.74 o 
 -13   6  12      433.62      438.62     89.68 o 
 -12   6  12      583.70      623.73     42.08 o 
 -11   6  12      856.22      927.52     51.30 o 
 -10   6  12      102.17       97.08     29.99 o 
  -9   6  12      255.14      235.11     70.09 o 
  -8   6  12      463.84      455.75     25.43 o 
  -7   6  12     1559.34     1669.32     53.25 o 
  -6   6  12     1009.78     1031.93     42.51 o 
  -5   6  12      202.68      177.50     58.72 o 
  -4   6  12      166.43      155.48     54.54 o 
  -3   6  12      515.97      477.59     25.13 o 
  -2   6  12      797.98      850.75     41.89 o 
  -1   6  12      431.31      419.83     33.18 o 
   0   6  12       36.37       37.00     15.22 o 
   1   6  12       12.10       14.66      8.74 o 
   2   6  12      209.86      140.10     50.81 o 
 -10   7  12      134.71      114.87     49.03 o 
  -9   7  12       43.16       37.91     17.36 o 
  -8   7  12       47.00       42.25     16.20 o 
  -7   7  12        6.71        9.03     16.28 o 
  -6   7  12       31.86       25.53     16.24 o 
  -5   7  12       59.04       46.28     25.48 o 
  -4   7  12        2.58       11.63     12.13 o 
  -3   7  12        1.50        9.17     13.49 o 
  -2   7  12       51.91       31.75     13.26 o 
  -1   7  12      145.67      106.03     34.99 o 
 -16   1  13      197.61      157.55     64.25 o 
 -15   1  13        3.01       19.88     12.65 o 
 -14   1  13       75.53       58.06     21.05 o 
 -13   1  13       39.83       30.37     14.04 o 
 -12   1  13      636.46      658.88     28.52 o 
 -11   1  13      280.04      271.64     24.05 o 
 -10   1  13        2.53       13.74      7.73 o 
  -9   1  13      178.36      176.16     19.42 o 
  -8   1  13      466.57      438.38     13.29 o 
  -7   1  13      319.89      297.38     12.22 o 
  -6   1  13        5.22        8.03      4.80 o 
  -5   1  13       51.66       23.59      5.59 o 
  -4   1  13       99.08      107.83     19.77 o 
  -3   1  13      201.53      197.34     28.56 o 
  -2   1  13      580.97      561.43     23.62 o 
  -1   1  13      269.86      247.20     33.93 o 
   0   1  13        5.30        1.22     10.18 o 
   1   1  13       70.55       59.69     17.22 o 
   2   1  13      231.02      189.09     47.75 o 
   3   1  13      538.54      478.54     63.34 o 
   4   1  13       30.45       18.95     12.16 o 
 -16   2  13      722.20      774.54     55.58 o 
 -15   2  13      649.83      685.60     50.43 o 
 -14   2  13      676.09      734.52     42.90 o 
 -13   2  13      308.66      258.68     67.36 o 
 -12   2  13      208.12      235.34     28.25 o 
 -11   2  13      925.02      950.55     41.81 o 
 -10   2  13     1781.97     1917.24     64.55 o 
  -9   2  13     1457.04     1508.43     46.19 o 
  -8   2  13      419.76      405.04     17.67 o 
  -7   2  13       40.10       40.10     10.18 o 
  -6   2  13     1294.83     1356.43     47.97 o 
  -5   2  13     1220.47     1154.41     33.99 o 
  -4   2  13     1170.22     1175.78     35.31 o 
  -3   2  13      593.13      601.04     22.87 o 
  -2   2  13        8.75        8.71      6.57 o 
  -1   2  13      676.47      664.31     24.54 o 
   0   2  13     1194.37     1186.07     38.80 o 
   1   2  13      495.84      494.30     32.08 o 
   2   2  13      117.43      105.30     22.08 o 
   3   2  13      179.75      146.55     37.42 o 
   4   2  13      676.28      724.01     51.66 o 
 -15   3  13      578.68      591.27     62.14 o 
 -14   3  13      261.79      250.30     36.87 o 
 -13   3  13      937.68     1043.71     55.07 o 
 -12   3  13      398.01      391.13     32.59 o 
 -11   3  13      286.13      233.66     49.71 o 
 -10   3  13      212.34      203.58     45.63 o 
  -9   3  13      261.20      255.02     18.68 o 
  -8   3  13      907.00     1097.21     43.57 o 
  -7   3  13      685.23      719.76     31.15 o 
  -6   3  13      560.16      606.55     37.18 o 
  -5   3  13        1.32        4.72      6.55 o 
  -4   3  13      807.43      825.44     28.95 o 
  -3   3  13     1739.38     1823.38     48.11 o 
  -2   3  13      790.12      811.02     25.01 o 
  -1   3  13      213.11      218.76     28.24 o 
   0   3  13       34.83       20.57      7.77 o 
   1   3  13      251.98      228.31     32.48 o 
   2   3  13      623.93      632.99     38.96 o 
   3   3  13      374.49      282.14     76.08 o 
   4   3  13       91.11       69.75     28.05 o 
 -14   4  13      366.86      383.99     38.29 o 
 -13   4  13       48.04       43.34     21.24 o 
 -12   4  13       28.28       24.30     11.83 o 
 -11   4  13      430.37      418.65     25.55 o 
 -10   4  13      174.86      135.08     42.38 o 
  -9   4  13      243.66      256.62     49.42 o 
  -8   4  13       34.02       35.01     20.36 o 
  -7   4  13      107.82       93.46     28.69 o 
  -6   4  13      241.85      205.22     60.36 o 
  -5   4  13      993.89     1092.53     46.78 o 
  -4   4  13      686.07      675.17     23.41 o 
  -3   4  13        2.31       15.54      9.14 o 
  -2   4  13       69.36       62.51     14.69 o 
  -1   4  13      116.53       92.66     30.37 o 
   0   4  13      246.71      191.58     44.71 o 
   1   4  13      386.71      363.70     25.60 o 
   2   4  13       30.54       26.47      8.42 o 
   3   4  13       15.31        9.79      9.59 o 
 -13   5  13        4.89       20.04     13.53 o 
 -12   5  13        2.62        5.60     14.72 o 
 -11   5  13       87.78       67.98     29.77 o 
 -10   5  13       32.05       37.21     13.32 o 
  -9   5  13        1.14       13.18     12.74 o 
  -8   5  13        9.54        9.27     11.95 o 
  -7   5  13        2.33        4.92     14.71 o 
  -6   5  13        6.43       15.43     11.69 o 
  -5   5  13       33.20       38.53     13.38 o 
  -4   5  13        4.53        5.56     11.58 o 
  -3   5  13        7.69        3.56     15.38 o 
  -2   5  13       14.95       11.50      9.12 o 
  -1   5  13        0.13        2.78     10.48 o 
   0   5  13        9.51       14.01     10.30 o 
   1   5  13       25.17       20.01      8.03 o 
 -11   6  13      174.43      118.92     43.52 o 
 -10   6  13      111.29       95.09     34.64 o 
  -9   6  13      321.34      325.28     27.48 o 
  -8   6  13       53.96       38.93     17.54 o 
  -7   6  13       24.20       20.28     14.84 o 
  -6   6  13        3.30       11.66     14.84 o 
  -5   6  13      286.31      227.11     86.88 o 
  -4   6  13      387.64      392.87     33.37 o 
  -3   6  13        3.49        2.91     16.32 o 
  -2   6  13        3.80       12.78      9.47 o 
  -1   6  13        9.89       15.07      8.17 o 
  -6   7  13      236.47      162.00     77.38 o 
 -15   0  14     1085.78     1117.34    106.45 o 
 -14   0  14      814.84      789.26     73.61 o 
 -13   0  14      841.92      952.02     91.79 o 
 -12   0  14      250.46      206.56    107.94 o 
 -11   0  14      262.84      186.31    124.71 o 
 -10   0  14      160.69      143.48     25.36 o 
  -9   0  14     1393.24     1404.30     76.47 o 
  -8   0  14     1474.44     1385.92     83.01 o 
  -7   0  14     2111.57     2230.31     86.76 o 
  -6   0  14      514.63      489.10     27.25 o 
  -5   0  14      617.90      631.24     21.12 o 
  -4   0  14     1277.20     1283.94     52.30 o 
  -3   0  14      294.57      203.75     66.21 o 
  -2   0  14     1253.83     1352.47     73.61 o 
  -1   0  14      431.00      444.15     58.56 o 
   0   0  14      130.35      111.38     36.10 o 
   1   0  14      421.62      277.52     88.64 o 
   2   0  14      570.50      624.64    119.78 o 
   3   0  14      383.57      316.19     97.85 o 
 -15   1  14     1223.88     1297.99    116.15 o 
 -14   1  14      521.13      549.62     67.86 o 
 -13   1  14       14.46       13.67     11.47 o 
 -12   1  14        4.97       13.02      9.79 o 
 -11   1  14      239.85      222.10     30.49 o 
 -10   1  14      946.02     1028.89     38.71 o 
  -9   1  14      199.22      158.20     21.46 o 
  -8   1  14        0.45        7.55      7.00 o 
  -7   1  14      183.44      172.40     23.35 o 
  -6   1  14      487.32      486.52     16.97 o 
  -5   1  14      494.72      517.96     16.90 o 
  -4   1  14      115.26      104.69     22.46 o 
  -3   1  14      115.16      109.17     16.22 o 
  -2   1  14      279.55      223.72     48.78 o 
  -1   1  14      487.27      506.37     53.37 o 
   0   1  14      460.94      452.49     57.03 o 
   1   1  14      106.85       86.97     25.75 o 
   2   1  14       18.38       17.59     11.03 o 
   3   1  14      260.11      185.25     53.04 o 
 -15   2  14       29.73       16.46     19.04 o 
 -14   2  14       18.53       14.68     14.14 o 
 -13   2  14       55.64       27.47     12.94 o 
 -12   2  14      743.98      821.12     44.61 o 
 -11   2  14        5.80       12.17      9.56 o 
 -10   2  14      219.61      204.25     30.28 o 
  -9   2  14       40.48       37.87     16.21 o 
  -8   2  14       43.58       36.35     14.82 o 
  -7   2  14      121.85       89.50     29.57 o 
  -6   2  14       14.18       17.35      9.12 o 
  -5   2  14       10.70        8.44      5.84 o 
  -4   2  14        4.86       11.43      7.15 o 
  -3   2  14      506.80      518.80     18.36 o 
  -2   2  14       99.83       72.22     17.74 o 
  -1   2  14        1.48      -13.26     13.67 o 
   0   2  14       38.70       22.18      9.37 o 
   1   2  14       70.96       46.86     15.46 o 
   2   2  14      111.15       64.52     30.12 o 
 -14   3  14        1.00      -12.47     16.14 o 
 -13   3  14        0.33       -5.40     16.32 o 
 -12   3  14      112.60       85.83     43.38 o 
 -11   3  14       73.50       78.89     38.71 o 
 -10   3  14      434.39      526.14     50.49 o 
  -9   3  14        4.94       11.01      9.61 o 
  -8   3  14      104.12       99.79     37.27 o 
  -7   3  14        0.92        4.33     11.44 o 
  -6   3  14      117.27       98.98     37.48 o 
  -5   3  14       38.32       38.26     12.03 o 
  -4   3  14        4.56       13.56      9.44 o 
  -3   3  14      113.85       87.86     22.96 o 
  -2   3  14        0.71       12.49      9.42 o 
  -1   3  14       36.36       33.74      9.36 o 
   0   3  14      123.12       86.11     18.23 o 
   1   3  14       37.58       28.30     14.14 o 
 -13   4  14      174.11      187.34     36.06 o 
 -12   4  14      708.13      793.40     79.25 o 
 -11   4  14      134.59      102.06     59.27 o 
 -10   4  14      316.52      315.64     56.80 o 
  -9   4  14      597.79      632.61     40.21 o 
  -8   4  14      184.07      132.54     44.08 o 
  -7   4  14      682.96      735.04     42.34 o 
  -6   4  14      247.83      244.29     31.47 o 
  -5   4  14       12.83        6.26     11.81 o 
  -4   4  14      323.62      312.62     53.51 o 
  -3   4  14     1072.55     1091.15     67.01 o 
  -2   4  14      710.85      731.58     35.28 o 
  -1   4  14      151.85      107.58     25.27 o 
   0   4  14       32.37       21.96      8.67 o 
 -11   5  14      475.61      454.27    148.10 o 
 -10   5  14      361.29      378.19     30.48 o 
  -9   5  14      554.77      610.62     54.18 o 
  -8   5  14       47.62       33.69     17.44 o 
  -7   5  14      126.33       83.98     44.42 o 
  -6   5  14      310.48      283.16     35.34 o 
  -5   5  14      318.85      324.76     44.42 o 
  -4   5  14      144.46      125.01     46.30 o 
  -3   5  14        2.45       10.89     11.38 o 
  -2   5  14      567.88      587.50     53.39 o 
  -1   5  14      967.74     1010.75     73.55 o 
  -7   6  14      316.66      329.33     28.21 o 
  -6   6  14        1.08        9.53     14.86 o 
 -14   1  15      117.45       73.50     25.25 o 
 -13   1  15     1467.05     1632.27    136.03 o 
 -12   1  15       25.95       10.77     12.22 o 
 -11   1  15       26.79       23.26     12.44 o 
 -10   1  15      128.86      102.18     90.59 o 
  -9   1  15      136.14       91.19     49.49 o 
  -8   1  15      453.21      452.48     42.27 o 
  -7   1  15      120.66       69.75     45.65 o 
  -6   1  15        3.00        6.62      5.04 o 
  -5   1  15        3.32        8.78      7.69 o 
  -4   1  15      329.79      282.66     21.78 o 
  -3   1  15      615.90      584.06     30.24 o 
  -2   1  15       42.53       30.89      9.44 o 
  -1   1  15      573.84      561.67     37.46 o 
   0   1  15       58.29       31.14     17.73 o 
 -13   2  15       38.82       22.83      9.75 o 
 -12   2  15      734.02      751.89     57.28 o 
 -11   2  15      750.59      808.40     58.09 o 
 -10   2  15      107.58       67.67     36.53 o 
  -9   2  15      157.14      126.14     54.73 o 
  -8   2  15       11.17       16.74     14.25 o 
  -7   2  15     1143.36     1088.66     79.62 o 
  -6   2  15      617.54      563.11     33.08 o 
  -5   2  15      919.09      938.20     47.94 o 
  -4   2  15      155.93      119.02     26.45 o 
  -3   2  15      156.47       90.61     32.46 o 
  -2   2  15      543.40      518.23     29.59 o 
  -1   2  15      806.46      784.89     48.97 o 
   0   2  15      429.65      347.74     43.79 o 
 -12   3  15      263.52      275.78     35.65 o 
 -11   3  15       80.69       58.78     34.60 o 
 -10   3  15        6.86       -1.08     13.53 o 
  -9   3  15      494.93      522.64     38.96 o 
  -8   3  15     1232.06     1373.52     74.99 o 
  -7   3  15       98.83       60.66     20.02 o 
  -6   3  15      187.53      207.19     30.48 o 
  -5   3  15       37.22       20.81      8.44 o 
  -4   3  15      162.28       88.54     39.60 o 
  -3   3  15      286.11      255.61     28.98 o 
  -2   3  15       83.03       44.20     22.53 o 
  -1   3  15        0.39        9.77      9.83 o 
 -11   4  15     1290.66     1467.11    160.81 o 
 -10   4  15     1070.50     1155.88     92.62 o 
  -9   4  15       41.44       29.24     15.91 o 
  -8   4  15       54.90       31.04     18.91 o 
  -7   4  15        5.30       11.46      9.54 o 
  -6   4  15     1107.03     1275.66     64.33 o 
  -5   4  15       50.14       26.07     11.67 o 
  -4   4  15       10.97       18.48     11.01 o 
  -3   4  15        1.16       10.85      9.97 o 
 -12   0  16        9.71       14.08     14.41 o 
 -11   0  16        7.69       17.02     15.07 o 
  -6   0  16        2.70       -8.03     19.34 o 
  -5   0  16      673.41      628.70     61.86 o 
  -4   0  16      676.39      627.87     78.58 o 
  -3   0  16      290.69      269.08     63.74 o 
 -10   1  16       52.90       23.43     32.21 o 
  -9   1  16        2.84       -5.95     15.30 o 
  -8   1  16      399.77      407.11     35.19 o 
  -7   1  16      447.05      449.43     51.22 o 
  -6   1  16      310.97      275.49     98.75 o 
  -5   1  16      155.00       75.55     29.24 o 
  -4   1  16        4.55       10.66     11.91 o 
  -3   1  16       27.52        8.27      6.04 o 
 -10   2  16      206.36      200.07     62.39 o 
  -9   2  16      920.73      991.72     79.05 o 
  -8   2  16        8.14        5.53     10.90 o 
  -7   2  16       14.45       10.30     10.14 o 
  -6   2  16       19.40       14.57     28.03 o 
  -5   2  16      124.05       74.85     22.85 o 
  -4   2  16      244.56      161.97     73.35 o 
  -8   3  16      152.84      100.09     64.09 o 
  -7   3  16       24.91       20.41     13.67 o 
                                                 
